# Supplementary material for: Potential Regulatory Networks and Heterosis for Flavonoid and Terpenoid Contents in Pak Choi: Metabolomic and Transcriptome Analyses
Source: Int J Mol Sci. 2024 Mar 22;25(7):3587. doi: 10.3390/ijms25073587 (PMC11011442; doi:10.3390/ijms25073587)
Supplement: Supplementary file 1 [file ijms-25-03587-s001.zip › Supplementary Tables.xlsx]

## Sheet: Table S1
Table S1. The height and leaf expansion level of six materials.
Name	Height 1	leaf expansion level 1	Height 2	leaf expansion level 2	Height 3	leaf expansion level 3
WTC	15.8	34.2×26.4	16.5	27.5×30.2	15.2	30.4×22.8
2Q	9.3	21.5×17	10.8	22.0*19.6	9.9	20.3*18.3
WTC×2Q	11.8	23.2×29.5	12.8	25.2×26.7	13.3	21.5×16.5
SZQ	17.6	20.2×27.1	16.5	19.8×25.5	13.2	16.5×20.9
002	19.8	31.2×26.7	17.8	25.6×30.3	18.2	29.5×28.2
SZQ×002	27.9	30.2×30.5	24.5	31.5×35.5	23.3	31.5×35.6
HMG	18.1	44.3×41.0	19.2	38.2×36.0	18.5	39.5×38.1
ZMG	12.9	30.7×28.4	12	29.8×29.0	13.9	31.8×29.8
HMG×ZMG	19	41.8×37.2	19.4	34.0×36.8	19.3	38.0×40.1

## Sheet: Table S2
Table S2. The list of 528 tentatively identified metabolites.
Compound	m/z	Mode	Retention time (min)	Adducts	Formula	Mass Error (ppm)	Accepted Description	Class
2.20_401.1929m/z	401.193	pos	2.20378	2M+Na	C8H15NO4	9.10703	N-Methylcalystegine B2	Alkaloids and derivatives
8.59_403.1896m/z	403.19	pos	8.58912	M+NH4	C21H23NO6	8.46837	Glaucamine	Alkaloids and derivatives
3.09_549.2113m/z	549.211	pos	3.08713	M+NH4	C26H29NO11	6.47119	Alkaloid RC	Alkaloids and derivatives
4.92_387.1929m/z	387.193	pos	4.92367	M+NH4	C21H23NO5	3.85715	7-Hydroxydehydroglaucine	Alkaloids and derivatives
2.90_549.2015m/z	549.201	pos	2.89775	2M+H	C14H14N2O4	6.37634	(1xi,3S)-1,2,3,4-Tetrahydro-1-methyl-beta-carboline-1,3-dicarboxylic acid	Alkaloids and derivatives
8.59_399.1572m/z	399.157	pos	8.58528	M+NH4	C21H19NO6	5.60774	Oxopurpureine	Alkaloids and derivatives
8.54_234.1610m/z	234.161	pos	8.54337	M+NH4	C13H16N2O	4.29409	Nb-Methyltetrahydroharmol	Alkaloids and derivatives
5.31_550.3156m/z	550.316	pos	5.31123	2M+ACN+H	C16H18N2O	-4.07294	(+)-Setoclavine	Alkaloids and derivatives
3.06_483.1989m/z	483.199	pos	3.06165	2M+Na	C13H14N2O2	-2.90139	(1xi,3xi)-1,2,3,4-Tetrahydro-1-methyl-beta-carboline-3-carboxylic acid	Alkaloids and derivatives
4.98_119.0863m/z	119.086	pos	4.98083	M+H	C9H10	6.31831	alpha-Methylstyrene	Benzene and substituted derivatives
2.70_141.0700m/z	141.07	pos	2.70073	M+H	C11H8	0.881136	5-Phenyl-1,3-pentadiyne	Benzene and substituted derivatives
4.98_107.0856m/z	107.086	pos	4.97702	M+H	C8H10	0.530788	o-Xylene	Benzene and substituted derivatives
4.88_403.1163n	404.124	pos	4.87792	M+H, M+Na	C22H17N3O5	-1.19751	Azoxystrobin	Benzene and substituted derivatives
3.23_164.1198n	367.15	pos	3.23198	M+H, 2M+K	C11H16O	-1.64489	1-(1-Methoxy-1-methylethyl)-4-methylbenzene	Benzene and substituted derivatives
3.20_121.0654m/z	121.065	pos	3.19768	M+H	C8H8O	4.87806	4-Hydroxystyrene	Benzene and substituted derivatives
4.89_105.0704m/z	105.07	pos	4.88555	M+H	C8H8	4.61396	Styrene	Benzene and substituted derivatives
4.67_515.3371m/z	515.337	pos	4.66947	2M+Na	C15H22N2O	2.87483	Milnacipran	Benzene and substituted derivatives
5.32_170.0967m/z	170.097	pos	5.32268	M+H	C12H11N	1.72917	4-Aminobiphenyl	Benzene and substituted derivatives
3.35_515.2026m/z	515.203	pos	3.35278	M+NH4	C26H27NO9	0.452165	Idarubicin	Benzene and substituted derivatives
7.37_92.0626n	115.055	pos	7.36772	M+H, M+Na	C7H8	-0.381846	Toluene	Benzene and substituted derivatives
2.93_209.1648m/z	209.165	pos	2.93207	M+NH4	C12H17NO	-0.45087	N,N-Diethylbenzeneacetamide	Benzene and substituted derivatives
6.58_228.0866m/z	228.087	pos	6.57843	M+NH4	C10H10O5	-0.463982	Vanilpyruvic acid	Benzene and substituted derivatives
3.13_226.0709m/z	226.071	pos	3.13288	M+H	C10H11NO5	-0.508023	Vanilloylglycine	Benzene and substituted derivatives
7.37_119.0854m/z	119.085	pos	7.36772	M+H	C9H10	-0.948423	alpha-Methylstyrene	Benzene and substituted derivatives
2.88_191.1428m/z	191.143	pos	2.88252	M+H	C13H18O	-1.28649	2-(3-Phenylpropyl)tetrahydrofuran	Benzene and substituted derivatives
7.79_325.2152m/z	325.215	pos	7.79225	2M+H	C11H14O	-3.14335	4-(4-Methylphenyl)-2-butanone	Benzene and substituted derivatives
2.28_152.0700m/z	152.07	pos	2.28003	M+H	C8H9NO2	-4.20006	N-METHYLANTHRANILIC ACID	Benzene and substituted derivatives
3.50_289.1544m/z	289.154	pos	3.50142	M+NH4	C16H17NO3	-0.813865	(±)-Tembamide	Benzene and substituted derivatives
2.87_291.1016m/z	291.102	pos	2.87488	M+H	C19H14O3	0.0485382	2,3-Dihydro-2,3-dihydroxy-9-phenyl-1H-phenalen-1-one	Benzene and substituted derivatives
3.83_414.2620m/z	414.262	pos	3.82805	M+H	C25H35NO4	-4.66969	N-Desalkylbuprenorphine	Benzene and substituted derivatives
3.14_405.1363m/z	405.136	pos	3.1405	M+Na	C22H23ClN2O2	5.87559	Loratadine	Benzene and substituted derivatives
3.04_118.0424n	119.05	pos	3.03878	M+H, 2M+K	C8H6O	4.69633	Benzofuran	Benzene and substituted derivatives
3.03_146.0374n	147.045	pos	3.03497	M+H, M+NH4	C9H6O2	3.96417	2-Benzofurancarboxaldehyde	Benzene and substituted derivatives
0.59_353.0819m/z	353.082	pos	0.594483	M+H	C17H17ClO6	9.21945	Griseofulvin	Benzene and substituted derivatives
2.95_337.1060m/z	337.106	pos	2.95493	M+H	C20H16O5	-3.18075	Dulciol D	Benzene and substituted derivatives
7.64_220.1450n	463.319	pos	7.64097	M+H, 2M+Na	C14H20O2	-6.16691	3,4-Dihydro-2,2,5,7,8-pentamethyl-2H-1-benzopyran-6-ol	Benzene and substituted derivatives
8.40_403.1974m/z	403.197	pos	8.39972	M+H	C15H26N6O7	9.4341	Gln Gln Gln	Carboxylic acids and derivatives
3.90_317.1483m/z	317.148	pos	3.90312	M+H	C12H20N4O6	8.79831	Pro Ser Asn	Carboxylic acids and derivatives
3.47_182.0813m/z	182.081	pos	3.47093	M+H	C9H11NO3	0.768202	3-Amino-3-(4-hydroxyphenyl)propanoate	Carboxylic acids and derivatives
2.24_294.1438m/z	294.144	pos	2.2381	M+H	C14H19N3O4	-3.44573	Gly Ala Phe	Carboxylic acids and derivatives
9.07_504.3591m/z	504.359	pos	9.067	M+NH4	C27H42N4O4	9.66358	Hovenine A	Carboxylic acids and derivatives
3.28_682.2861m/z	682.286	pos	3.27772	2M+ACN+Na	C14H19N3O5	8.7655	Glutaminyl-Tyrosine	Carboxylic acids and derivatives
2.26_510.2210m/z	510.221	pos	2.26097	M+Na	C20H33N5O9	8.13984	Ac-Ser-Asp-Lys-Pro-OH	Carboxylic acids and derivatives
2.87_311.1262m/z	311.126	pos	2.87488	M+H	C14H18N2O6	7.78678	alpha-glutamyltyrosine	Carboxylic acids and derivatives
8.59_565.2745m/z	565.275	pos	8.58912	2M+Na	C11H19N4O4+	7.44854	2-(3-Carboxy-3-(methylammonio)propyl)-L-histidine	Carboxylic acids and derivatives
4.87_986.5009m/z	986.501	pos	4.8665	2M+NH4	C24H36O10	5.50387	Plantaricin BN	Carboxylic acids and derivatives
2.30_316.1383m/z	316.138	pos	2.29908	M+Na	C12H23NO7	5.45495	N-(1-Deoxy-1-fructosyl)leucine	Carboxylic acids and derivatives
2.23_466.2172m/z	466.217	pos	2.23048	2M+ACN+H	C8H12N4O3	3.54466	Glycyl-Histidine	Carboxylic acids and derivatives
2.95_993.2632m/z	993.263	pos	2.95493	2M+H	C20H24N4O9S	3.18653	1-Nitro-5-glutathionyl-6-hydroxy-5,6-dihydronaphthalene	Carboxylic acids and derivatives
4.76_1006.5111m/z	1006.51	pos	4.75713	2M+NH4	C23H34N4O8	1.99957	Ustiloxin D	Carboxylic acids and derivatives
0.86_269.1137m/z	269.114	pos	0.860117	M+NH4	C12H13NO5	1.93667	N-Phenylacetylaspartic acid	Carboxylic acids and derivatives
8.03_102.0915m/z	102.092	pos	8.03498	M+H	C5H11NO	1.90571	N-butylformamide	Carboxylic acids and derivatives
4.89_554.2871m/z	554.287	pos	4.88935	M+H	C30H39N3O7	1.8141	Vignatic acid A	Carboxylic acids and derivatives
8.87_654.1868m/z	654.187	pos	8.86617	2M+ACN+H	C10H16N3O6S-	1.65136	Glutathionate(1-)	Carboxylic acids and derivatives
2.84_236.1607m/z	236.161	pos	2.83677	M+NH4	C9H18N2O4	0.881805	L-Lysopine	Carboxylic acids and derivatives
2.74_446.1520m/z	446.152	pos	2.73885	2M+ACN+H	C7H10N2O5	0.500478	Penmacric acid	Carboxylic acids and derivatives
2.19_525.2072m/z	525.207	pos	2.19235	2M+K	C10H17N3O4	0.433955	Prolyl-Gamma-glutamate	Carboxylic acids and derivatives
3.19_345.1446m/z	345.145	pos	3.19388	M+NH4	C18H17NO5	0.299828	N-(4-Hydroxycinnamoyl)tyrosine	Carboxylic acids and derivatives
6.35_643.2390m/z	643.239	pos	6.35472	2M+K	C15H18N4O3	0.166386	Phenylalanyl-Histidine	Carboxylic acids and derivatives
2.37_762.3431m/z	762.343	pos	2.3665	M+Na	C36H49N7O10	-0.249572	Glabrin D	Carboxylic acids and derivatives
2.62_293.1131m/z	293.113	pos	2.6207	M+H	C14H16N2O5	-0.419848	(2S,4S)-Monatin	Carboxylic acids and derivatives
6.54_599.2475m/z	599.247	pos	6.54032	2M+K	C14H20N2O4	-0.496703	Tyrosyl-Valine	Carboxylic acids and derivatives
2.11_281.1468m/z	281.147	pos	2.10852	2M+Na	C6H11NO2	-1.44547	(2E)-Decenoyl-ACP	Carboxylic acids and derivatives
0.64_260.1125m/z	260.112	pos	0.644033	M+NH4	C11H14O6	-1.58443	Elenaic acid	Carboxylic acids and derivatives
3.52_301.1186m/z	301.119	pos	3.51667	M+Na	C11H22N2O4S	-2.31897	Pantetheine	Carboxylic acids and derivatives
1.46_613.1577m/z	613.158	pos	1.46013	M+H	C20H32N6O12S2	-2.5541	Oxidized glutathione	Carboxylic acids and derivatives
0.64_232.1173m/z	232.117	pos	0.644033	M+H	C10H17NO5	-2.98537	Isovalerylglutamic acid	Carboxylic acids and derivatives
2.46_434.1360m/z	434.136	pos	2.46178	2M+NH4	C6H12N2O4S	-3.20893	Cysteinyl-Serine	Carboxylic acids and derivatives
7.38_606.2445m/z	606.244	pos	7.38297	2M+NH4	C10H18N2O8	-3.37898	Distichonic acid A	Carboxylic acids and derivatives
2.15_320.1320m/z	320.132	pos	2.15423	2M+ACN+Na	C5H8N2O2	-3.45218	pyroglutamine	Carboxylic acids and derivatives
5.00_510.2753m/z	510.275	pos	4.99988	2M+NH4	C10H18N2O5	-3.47356	L-gamma-glutamyl-L-valine	Carboxylic acids and derivatives
3.24_492.2007m/z	492.201	pos	3.24342	M+Na	C23H35NO7S	-4.16567	20-COOH-leukotriene E4	Carboxylic acids and derivatives
3.97_262.1339n	547.261	pos	3.9679	M+Na, 2M+Na	C11H22N2O3S	-4.68889	Isoleucyl-Methionine	Carboxylic acids and derivatives
8.59_519.2383m/z	519.238	pos	8.58912	2M+H	C10H17N3O5	-5.1293	Linatine	Carboxylic acids and derivatives
8.40_579.2589m/z	579.259	pos	8.40353	2M+H	C11H19N3O6	-5.42622	Ophthalmic acid	Carboxylic acids and derivatives
6.09_736.3850m/z	736.385	pos	6.0929	M+NH4	C35H46N10O7	-5.44139	Kinetensin 4-8	Carboxylic acids and derivatives
3.66_285.1229m/z	285.123	pos	3.65652	M+Na	C11H22N2O3S	-5.62295	Methionyl-Isoleucine	Carboxylic acids and derivatives
0.84_625.1119m/z	625.112	pos	0.841067	M+NH4	C17H27N3O17P2	-5.75239	UDP-N-acetyl-D-mannosamine	Carboxylic acids and derivatives
8.67_549.4130m/z	549.413	pos	8.66797	2M+H	C17H26N2O	-6.00199	Ropivacaine	Carboxylic acids and derivatives
2.72_637.2685m/z	637.269	pos	2.71598	2M+H	C15H18N4O4	-6.8261	Asparaginyl-Tryptophan	Carboxylic acids and derivatives
2.87_261.0936m/z	261.094	pos	2.87488	M+H	C9H14N3O6-	-7.6246	Asparaginyl-Glutamate	Carboxylic acids and derivatives
5.25_376.2635m/z	376.263	pos	5.24645	M+NH4	C15H30N6O4	-8.89857	Kinetensin 1-3	Carboxylic acids and derivatives
8.19_282.2799m/z	282.28	pos	8.19007	M+H	C18H35NO	2.81691	Oleamide	Fatty Acyls
4.95_353.2679m/z	353.268	pos	4.95417	M+H	C21H36O4	-2.02694	MG(0:0/18:3(6Z,9Z,12Z)/0:0)	Fatty Acyls
5.57_279.2311m/z	279.231	pos	5.57307	M+H	C18H30O2	-2.75211	Alpha-Linolenic acid	Fatty Acyls
8.00_221.1527m/z	221.153	pos	8.0045	M+H	C14H20O2	-4.22651	(Z)-6-Tetradecene-1,3-diyne-5,8-diol	Fatty Acyls
6.60_542.4243m/z	542.424	pos	6.6013	2M+NH4	C17H26O2	7.52237	Ginsenoyne I	Fatty Acyls
2.46_133.0291m/z	133.029	pos	2.45798	M+H	C8H4O2	5.44267	2,4,6-Octatriynoic acid	Fatty Acyls
3.82_293.2101m/z	293.21	pos	3.82425	M+Na	C16H30O3	5.12957	3-Oxohexadecanoic acid	Fatty Acyls
5.80_758.4358m/z	758.436	pos	5.79677	2M+NH4	C19H30O7	4.93168	(3S,7E,9S)-9-Hydroxy-4,7-megastigmadien-3-one 9-glucoside	Fatty Acyls
4.51_1004.4921m/z	1004.49	pos	4.50677	2M+ACN+Na	C20H38O12	3.87675	(R)-1-O-[b-D-Glucopyranosyl-(1->6)-b-D-glucopyranoside]-1,3-octanediol	Fatty Acyls
8.59_560.2425n	561.25	pos	8.58912	M+H, M+NH4	C33H36O8	2.72048	Isomorellic acid	Fatty Acyls
4.50_288.2541m/z	288.254	pos	4.49532	M+H	C16H33NO3	2.68868	Lauroyl diethanolamide	Fatty Acyls
4.54_441.2833m/z	441.283	pos	4.54107	M+Na	C22H42O7	2.40929	Palmitoyl glucuronide	Fatty Acyls
7.68_345.2432m/z	345.243	pos	7.68172	M+H	C22H32O3	2.30222	20-HDoHE	Fatty Acyls
9.39_459.3608m/z	459.361	pos	9.39363	2M+K	C14H26O	2.21418	(Z)-8-Tetradecenal	Fatty Acyls
2.75_514.2956m/z	514.296	pos	2.7541	M+NH4	C25H40N2O6S	2.15678	Leukotriene D4	Fatty Acyls
2.95_237.0915m/z	237.092	pos	2.95112	2M+H	C8H6O	2.12439	xi-2,3-Octadiene-5,7-diyn-1-ol	Fatty Acyls
8.67_540.4420m/z	540.442	pos	8.66797	M+NH4	C35H54O3	1.68412	Panaxydol linoleate	Fatty Acyls
6.81_228.2323m/z	228.232	pos	6.80977	M+NH4	C14H26O	0.649495	Tetradec-2-enal	Fatty Acyls
5.81_278.2116m/z	278.212	pos	5.81202	M+NH4	C17H24O2	0.476005	Panaxydol	Fatty Acyls
4.53_362.3263m/z	362.326	pos	4.53343	M+NH4	C20H40O4	-0.507411	10,20-Dihydroxyeicosanoic acid	Fatty Acyls
3.43_306.2637m/z	306.264	pos	3.4252	M+NH4	C16H32O4	-0.553086	(S)-10,16-Dihydroxyhexadecanoic acid	Fatty Acyls
3.06_267.1953m/z	267.195	pos	3.05783	M+H	C16H26O3	-0.776786	Tetranor 12-HETE	Fatty Acyls
5.14_346.3313m/z	346.331	pos	5.13972	M+NH4	C20H40O3	-0.929576	2(R)-hydroxyicosanoic acid	Fatty Acyls
6.78_358.3674m/z	358.367	pos	6.77547	M+NH4	C22H44O2	-1.50816	Behenic acid	Fatty Acyls
0.54_307.2223m/z	307.222	pos	0.5373	M+NH4	C14H27NO5	-1.7138	3-hydroxyhexanoyl carnitine	Fatty Acyls
3.12_275.2000m/z	275.2	pos	3.11763	M+H	C18H26O2	-1.90696	(10Z,14E,16E)-10,14,16-Octadecatrien-12-ynoic acid	Fatty Acyls
8.54_221.1532m/z	221.153	pos	8.54337	M+H	C14H20O2	-2.02197	(Z)-6-Tetradecene-1,3-diyne-5,8-diol	Fatty Acyls
5.15_318.2995m/z	318.299	pos	5.15117	M+NH4	C18H36O3	-2.71033	(R)-3-Hydroxy-Octadecanoic acid	Fatty Acyls
4.51_450.3777m/z	450.378	pos	4.50677	2M+NH4	C12H24O3	-2.85054	xi-5-Hydroxydodecanoic acid	Fatty Acyls
7.00_221.1530m/z	221.153	pos	6.99535	M+H	C14H20O2	-2.9213	13-Tetradecene-1,3-diyne-6,7-diol	Fatty Acyls
4.52_334.2942m/z	334.294	pos	4.51818	2M+NH4	C9H18O2	-3.18339	Pelargonic acid	Fatty Acyls
5.95_346.3305m/z	346.33	pos	5.95187	M+NH4	C20H40O3	-3.26701	12-hydroxyicosanoic acid	Fatty Acyls
3.99_334.2941m/z	334.294	pos	3.98697	2M+ACN+H	C8H18O2	-3.67706	(R)-1,3-Octanediol	Fatty Acyls
6.79_374.3615m/z	374.361	pos	6.79452	M+NH4	C22H44O3	-3.96087	2(R)-hydroxydocosanoic acid	Fatty Acyls
2.47_138.0908m/z	138.091	pos	2.46942	M+NH4	C8H8O	-4.69733	Lentialexin	Fatty Acyls
3.66_787.3473m/z	787.347	pos	3.66415	2M+K	C18H30O8	-5.3344	6-Epi-7-isocucurbic acid glucoside	Fatty Acyls
7.80_247.1657m/z	247.166	pos	7.79987	M+Na	C14H24O2	-5.34692	2-Propenyl cyclohexanepentanoate	Fatty Acyls
1.46_231.0436m/z	231.044	pos	1.46395	M+Na	C11H12O2S	-6.70844	Methyl 5-(1-Propynyl)-2-thiophenepropanoate	Fatty Acyls
2.63_402.1856n	420.219	pos	2.63213	M+NH4, 2M+K	C19H30O9	-8.40224	Methyl 7-epi-12-hydroxyjasmonate glucoside	Fatty Acyls
7.43_303.1981m/z	303.198	pos	7.43132	M+H	C19H26O3	8.66557	(2Z,8S,9Z)-2,9-Heptadecadiene-8-hydroxy-4,6-diyne-1-yl acetate	Fatty Acyls
8.54_299.2004m/z	299.2	pos	8.54337	M+Na	C18H28O2	7.99196	Stearidonic acid	Fatty Acyls
8.01_325.2153m/z	325.215	pos	8.00832	M+Na	C20H30O2	4.79851	Eicosapentaenoic acid	Fatty Acyls
8.77_379.2619m/z	379.262	pos	8.76707	M+Na	C24H36O2	3.21696	Tetracosahexaenoic acid	Fatty Acyls
2.51_177.0549m/z	177.055	pos	2.50753	M+H	C10H8O3	1.51382	10-Hydroxy-2,8-decadiene-4,6-diynoic acid	Fatty Acyls
2.95_233.0633m/z	233.063	pos	2.95493	M+H	C13H12O2S	0.918764	(2E,11Z)-5-[5-(Methylthio)-4-penten-2-ynyl]-2-furanacrolein	Fatty Acyls
5.62_347.2194m/z	347.219	pos	5.62143	M+Na	C19H32O4	0.518463	1-Acetoxy-2-hydroxy-16-heptadecyn-4-one	Fatty Acyls
6.20_356.3515m/z	356.351	pos	6.19843	M+NH4	C22H42O2	-2.3851	Erucic acid	Fatty Acyls
2.91_1118.3764m/z	1118.38	pos	2.9092	M+Na	C44H72N7O17P3S	-4.24389	8Z,11Z,14Z-eicosatrienoyl-CoA	Fatty Acyls
2.53_783.3217m/z	783.322	pos	2.52658	2M+Na	C16H28O10	-5.33147	3-Methyl-3-butenyl apiosyl-(1->6)-glucoside	Fatty Acyls
2.73_611.4471m/z	611.447	pos	2.73123	M+H	C35H62O8	-7.66727	Trilobalicin	Fatty Acyls
2.52_287.0550m/z	287.055	pos	2.51515	M+H	C15H10O6	0.101635	Cyanidin	Flavonoids
2.32_465.1027m/z	465.103	pos	2.31695	M+H	C21H20O12	-0.12585	Isoquercitrin	Flavonoids
2.44_465.1026m/z	465.103	pos	2.44273	M+H	C21H20O12	-0.253934	Quercetin 3-O-glucoside	Flavonoids
2.52_449.1076m/z	449.108	pos	2.51515	M+H	C21H20O11	-0.47338	Astragalin	Flavonoids
2.36_611.1600m/z	611.16	pos	2.35507	M+H	C27H30O16	-1.11329	Cyanin	Flavonoids
2.32_788.1974n	789.205	pos	2.31695	M+H, M+Na	C33H40O22	-4.6929	Quercetin 3-glucosyl-(1->2)-galactosyl-(1->2)-glucoside	Flavonoids
2.89_305.0812m/z	305.081	pos	2.88633	M+Na	C17H14O4	9.74723	5-Hydroxy-7-methoxy-6-methylflavone	Flavonoids
2.10_633.1831m/z	633.183	pos	2.1047	M+Na	C28H34O15	6.69615	Hesperidin	Flavonoids
9.09_535.2700m/z	535.27	pos	9.08988	M+Na	C30H40O7	6.61003	Ganosporelactone A	Flavonoids
2.54_461.1081m/z	461.108	pos	2.53802	M+Na	C20H22O11	6.06592	Loquatoside	Flavonoids
2.54_317.0666m/z	317.067	pos	2.53802	M+H	C16H12O7	3.09326	Isorhamnetin	Flavonoids
3.03_513.1018m/z	513.102	pos	3.03497	M+Na	C23H22O12	2.99097	Kaempferol 3-(6-acetylgalactoside)	Flavonoids
2.16_582.1827m/z	582.183	pos	2.15805	M+NH4	C26H28O14	1.75399	Kaempferol 3-rhamnoside 4'-xyloside	Flavonoids
2.54_443.0978m/z	443.098	pos	2.53802	M+H	C22H18O10	1.1473	7-Galloylcatechin	Flavonoids
2.44_303.0499m/z	303.05	pos	2.44273	M+H	C15H10O7	-0.153014	Delphinidin	Flavonoids
0.70_287.0549m/z	287.055	pos	0.6974	M+H	C15H10O6	-0.554219	Kaempferol	Flavonoids
2.44_626.1473n	627.155	pos	2.44273	M+H, M+Na	C27H30O17	-1.602	Quercetin 3-beta-laminaribioside	Flavonoids
0.69_303.0494m/z	303.049	pos	0.689767	M+H	C15H10O7	-1.72672	Quercetin	Flavonoids
2.52_611.1594m/z	611.159	pos	2.51515	M+H	C27H30O16	-2.00455	Panasenoside	Flavonoids
2.32_627.1543m/z	627.154	pos	2.31695	M+H	C27H30O17	-2.10092	Hypoletin 8-gentiobioside	Flavonoids
6.42_489.3564m/z	489.356	pos	6.41833	M+H	C30H48O5	-2.24293	16beta-Hydroxystellatogenin	Flavonoids
0.71_1003.2078m/z	1003.21	pos	0.708833	2M+Na	C23H22O12	-3.76894	2''-O-Acetylisoorientin	Flavonoids
2.17_596.1951m/z	596.195	pos	2.16948	M+NH4	C27H30O14	-3.97676	Galangin 3-[galactosyl-(1->4)-rhamnoside]	Flavonoids
2.10_758.2470m/z	758.247	pos	2.1047	M+NH4	C33H40O19	-4.34597	Mauritianin	Flavonoids
2.36_773.2101m/z	773.21	pos	2.35507	M+H	C33H40O21	-4.36739	Kaempferol 3-sophorotrioside	Flavonoids
2.81_1111.2892m/z	1111.29	pos	2.81127	M+H	C52H54O27	-3.03394	Kaempferol 3-O-feruloyl-caffeoyl-sophoroside 7-O-glucoside	Flavonoids
3.83_506.3253m/z	506.325	pos	3.82805	M+H	C25H48NO7P	2.35333	PC(17:2(9Z,12Z)/0:0)	Glycerophospholipids
2.76_377.1725m/z	377.172	pos	2.75792	M+Na	C15H31O7P	7.04493	1-dodecanoyl-glycero-3-phosphate	Glycerophospholipids
8.99_426.7932m/z	426.793	pos	8.99077	M+2H	C47H82NO10P	4.90135	PE(DiMe(9,3)/DiMe(13,5))	Glycerophospholipids
5.17_517.3170n	518.324	pos	5.17403	M+H, M+Na	C26H48NO7P	0.240959	LysoPC(18:3(6Z,9Z,12Z))	Glycerophospholipids
5.65_519.3322n	520.339	pos	5.65192	M+H, M+Na	C26H50NO7P	-0.621711	LysoPC(18:2(9Z,12Z))	Glycerophospholipids
3.13_410.2430n	433.237	pos	3.12527	M+H, M+NH4, M+Na	C19H39O7P	-0.850397	1-Palmitoyl Lysophosphatidic Acid	Glycerophospholipids
6.29_522.3544m/z	522.354	pos	6.2861	M+H	C26H52NO7P	-1.98025	LysoPC(18:1(9Z))	Glycerophospholipids
8.99_852.5729m/z	852.573	pos	8.98697	M+H	C47H82NO10P	-2.34363	PE(DiMe(11,5)/DiMe(11,3))	Glycerophospholipids
5.63_460.2815m/z	460.282	pos	5.62907	M+Na	C21H44NO6P	3.83303	PE(P-16:0e/0:0)	Glycerophospholipids
7.31_524.3696m/z	524.37	pos	7.30672	M+H	C26H54NO7P	-2.83036	PC(0:0/18:0)	Glycerophospholipids
2.81_301.1151m/z	301.115	pos	2.80747	2M+H	C5H10O5	7.10452	2-Deoxyribonic acid	Hydroxy acids and derivatives
2.37_272.1101m/z	272.11	pos	2.37032	2M+ACN+Na	C4H8O3	-1.85332	(R)-3-Hydroxybutyric acid	Hydroxy acids and derivatives
4.57_450.3778m/z	450.378	pos	4.56773	2M+NH4	C12H24O3	-2.68826	12-Hydroxydodecanoic acid	Hydroxy acids and derivatives
2.48_827.1137m/z	827.114	pos	2.47703	2M+Na	C19H14O10	8.77241	Shoyuflavone B	Isoflavonoids
2.36_269.0461m/z	269.046	pos	2.35888	M+H	C15H8O5	6.03367	Coumestrol	Isoflavonoids
2.29_492.1528m/z	492.153	pos	2.28765	M+NH4	C23H22O11	5.88475	6''-O-Acetylgenistin	Isoflavonoids
0.60_337.1087m/z	337.109	pos	0.6021	M+H	C20H16O5	4.89486	Glabrone	Isoflavonoids
3.19_288.1230m/z	288.123	pos	3.19388	M+NH4	C16H14O4	-0.112711	Dihydroformononetin	Isoflavonoids
2.63_678.2708m/z	678.271	pos	2.62833	2M+ACN+Na	C13H17N5O4	-1.82211	1,N2-propanodeoxyguanosine	Nucleosides, nucleotides, and analogues
0.61_766.0922m/z	766.092	pos	0.609733	2M+ACN+H	C10H11N4O9P-2	7.84037	5'-xanthylate(2-)	Nucleosides, nucleotides, and analogues
2.95_263.0817m/z	263.082	pos	2.95112	M+NH4	C8H11N3O4S	3.65327	Lamivudine sulfoxide	Nucleosides, nucleotides, and analogues
0.62_252.0841n	543.133	pos	0.61735	M+H, 2M+Na, 2M+K	C10H12N4O4	-6.85035	Deoxyinosine	Nucleosides, nucleotides, and analogues
3.67_699.2650m/z	699.265	pos	3.67177	2M+Na	C17H22O7	3.98974	15-Acetyl-4-deoxynivalenol	Nucleosides, nucleotides, and analogues
4.64_621.1596m/z	621.16	pos	4.63517	2M+Na	C10H13N5O6	-4.73689	8-Hydroxyguanosine	Nucleosides, nucleotides, and analogues
3.96_715.2578m/z	715.258	pos	3.95647	2M+K	C16H22N2O6	-1.39804	Nicotine glucuronide	Nucleosides, nucleotides, and analogues
0.86_664.1138m/z	664.114	pos	0.860117	M+H	C21H27N7O14P2	-3.91393	Fenugreekine	Nucleosides, nucleotides, and analogues
0.70_1019.1991m/z	1019.2	pos	0.6974	2M+K	C16H23N6O10P	-6.84386	L-2-Aminoadipate adenylate	Nucleosides, nucleotides, and analogues
0.86_428.0357m/z	428.036	pos	0.863933	M+H	C10H15N5O10P2	-2.29738	ADP	Nucleosides, nucleotides, and analogues
2.62_573.1568m/z	573.157	pos	2.61688	2M+K	C10H13N5O4	0.231615	Zidovudine	Nucleosides, nucleotides, and analogues
0.61_565.1044m/z	565.104	pos	0.605917	2M+K	C9H11F2N3O4	-4.34453	Gemcitabine	Nucleosides, nucleotides, and analogues
2.96_477.1659m/z	477.166	pos	2.95873	2M+Na	C9H13N3O4	-9.98073	Deoxycytidine	Nucleosides, nucleotides, and analogues
2.80_360.1572m/z	360.157	pos	2.80365	M+H	C15H22FN3O6	1.83004	Capecitabine	Nucleosides, nucleotides, and analogues
7.60_481.1864m/z	481.186	pos	7.59523	M+Na	C25H30O8	6.87326	Austinol	Organoheterocyclic compounds
8.73_603.2582m/z	603.258	pos	8.72515	2M+K	C15H22O5	2.8263	Artabsinolide D	Organoheterocyclic compounds
7.98_150.1280m/z	150.128	pos	7.98163	M+H	C10H15N	1.70234	2-Pentylpyridine	Organoheterocyclic compounds
7.39_629.2341m/z	629.234	pos	7.38677	M+Na	C35H34N4O6	-4.93792	Phaeophorbide b	Organoheterocyclic compounds
2.58_462.1550m/z	462.155	pos	2.58258	M+NH4	C21H20N2O9	9.67514	4-Hydroxyphenytoin glucuronide	Organoheterocyclic compounds
2.45_265.1432m/z	265.143	pos	2.45417	M+Na	C13H22O4	8.98185	2-Carboxy-4-dodecanolide	Organoheterocyclic compounds
2.62_402.2036m/z	402.204	pos	2.61688	2M+ACN+Na	C9H15NS	8.32408	4-Butyl-2,5-dimethylthiazole	Organoheterocyclic compounds
3.26_499.2126m/z	499.213	pos	3.26248	M+NH4	C27H23N5O4	7.8844	Pranlukast	Organoheterocyclic compounds
2.17_154.0510m/z	154.051	pos	2.16568	M+H	C7H7NO3	7.71213	6-Methoxy-pyridine-3-carboxylic acid	Organoheterocyclic compounds
2.56_886.1221m/z	886.122	pos	2.55708	2M+ACN+Na	C17H12F3N3O4S	7.51295	Carboxycelecoxib	Organoheterocyclic compounds
3.00_1179.2759m/z	1179.28	pos	3.00448	2M+K	C32H26O10	6.66227	Aurasperone A	Organoheterocyclic compounds
2.58_147.0450m/z	147.045	pos	2.58258	M+H	C9H6O2	6.29585	2-Benzofurancarboxaldehyde	Organoheterocyclic compounds
2.67_119.0499m/z	119.05	pos	2.66643	M+H	C8H6O	6.09157	Benzofuran	Organoheterocyclic compounds
8.59_533.2534m/z	533.253	pos	8.58912	M+Na	C30H38O7	4.81902	Physagulin A	Organoheterocyclic compounds
3.17_521.2151m/z	521.215	pos	3.171	M+NH4	C25H29NO10	4.1659	Gravacridonediol glucoside	Organoheterocyclic compounds
3.06_204.0663m/z	204.066	pos	3.05783	M+H	C11H9NO3	3.93443	Indolepyruvate	Organoheterocyclic compounds
3.57_440.2770m/z	440.277	pos	3.57003	2M+ACN+H	C10H17NO3	3.83879	Neotussilagine	Organoheterocyclic compounds
3.17_436.2029m/z	436.203	pos	3.17482	2M+NH4	C14H11NO	2.20538	3-Methyl-9H-carbazole-9-carboxaldehyde	Organoheterocyclic compounds
7.00_367.2599m/z	367.26	pos	6.99917	2M+H	C10H17NO2	2.19702	Methyprylon	Organoheterocyclic compounds
9.28_504.3595m/z	504.359	pos	9.27927	2M+NH4	C16H21NO	2.09338	Chalciporone	Organoheterocyclic compounds
3.05_229.0474m/z	229.047	pos	3.05403	M+Na	C11H10O4	1.18767	Eugenin	Organoheterocyclic compounds
3.43_819.3226m/z	819.323	pos	3.4252	2M+Na	C22H26N2O3S	0.75177	Eletriptan N-oxide	Organoheterocyclic compounds
9.03_481.3328m/z	481.333	pos	9.02508	2M+H	C16H20N2	0.461294	Pheniramine	Organoheterocyclic compounds
2.25_237.1235m/z	237.123	pos	2.24572	M+NH4	C12H13NO3	0.38109	alpha-Hydroxy-1-methyl-1H-indole-3-propanoic acid	Organoheterocyclic compounds
4.87_473.1472m/z	473.147	pos	4.8703	2M+Na	C14H11NO2	0.0436185	Methyl 3-carbazolecarboxylate	Organoheterocyclic compounds
7.95_581.2408m/z	581.241	pos	7.94733	2M+Na	C18H17NO2	-0.497475	Heptaphylline	Organoheterocyclic compounds
4.03_251.0306m/z	251.031	pos	4.0327	M+H	C11H10N2OS2	-0.693144	(S)-Spirobrassinin	Organoheterocyclic compounds
3.13_196.0965m/z	196.097	pos	3.13288	M+H	C10H13NO3	-1.57002	N-methyl-4,6,7-trihydroxy-1,2,3,4-tetrahydroisoquinoline	Organoheterocyclic compounds
5.94_256.1327m/z	256.133	pos	5.94042	M+H	C16H17NO2	-1.80984	N-Methylschinifoline	Organoheterocyclic compounds
2.40_209.1645m/z	209.164	pos	2.40082	M+NH4	C12H17NO	-1.89736	Phendimetrazine	Organoheterocyclic compounds
3.47_306.0966m/z	306.097	pos	3.46712	M+H	C15H15NO6	-1.98336	Ascorbigen	Organoheterocyclic compounds
2.72_519.1976m/z	519.198	pos	2.7236	M+Na	C28H32O8	-2.75556	7alpha-1(10->19)-Abeo-7-acetoxyobacun-9(11)-ene	Organoheterocyclic compounds
2.96_196.1094n	431.155	pos	2.95873	M+Na, 2M+K	C11H16O3	-2.80997	Hexyl 2-furoate	Organoheterocyclic compounds
8.40_609.2673m/z	609.267	pos	8.3959	2M+H	C17H20O5	-3.52419	Matricarin	Organoheterocyclic compounds
6.79_446.4188m/z	446.419	pos	6.79452	2M+NH4	C13H26O2	-3.62996	Decanal propyleneglycol acetal	Organoheterocyclic compounds
3.43_457.1943m/z	457.194	pos	3.429	2M+K	C10H15N3O2	-4.02254	4-(Methylnitrosamino)-1-(3-pyridyl)-1-butanol	Organoheterocyclic compounds
2.56_233.0798m/z	233.08	pos	2.55708	M+H	C13H12O4	-4.45179	Cassiachromone	Organoheterocyclic compounds
2.50_548.2252m/z	548.225	pos	2.49608	M+NH4	C31H30O8	-5.14012	Artonin Q	Organoheterocyclic compounds
6.59_381.2516m/z	381.252	pos	6.59368	M+NH4	C24H29NO2	-5.63905	Murrayanol	Organoheterocyclic compounds
4.03_217.0428m/z	217.043	pos	4.0327	M+Na	C6H6N6O2	-8.60364	Temozolomide	Organoheterocyclic compounds
2.64_465.2683m/z	465.268	pos	2.63595	2M+Na	C13H19NO2	-9.33089	Dioscorine	Organoheterocyclic compounds
3.42_735.3246m/z	735.325	pos	3.41758	M+Na	C35H52O15	6.63093	Convalloside	Organonitrogen compounds
3.24_273.1806m/z	273.181	pos	3.2358	2M+Na	C6H11N3	3.12192	3-Methylhistamine	Organonitrogen compounds
5.63_394.2719m/z	394.272	pos	5.62907	M+Na	C24H37NO2	0.750104	Docosahexaenoyl Ethanolamide	Organonitrogen compounds
4.52_230.2479m/z	230.248	pos	4.522	M+H	C14H31NO	0.0446464	Xestoaminol C	Organonitrogen compounds
2.98_322.2483m/z	322.248	pos	2.9816	2M+NH4	C9H14NO+	-2.00554	N-methylphenylethanolaminium	Organonitrogen compounds
5.40_298.2733m/z	298.273	pos	5.39772	M+H	C18H35NO2	-2.38427	Palmitoleoyl Ethanolamide	Organonitrogen compounds
5.50_184.0735m/z	184.073	pos	5.50063	M+H	C5H14NO4P	0.85167	Phosphocholine	Organonitrogen compounds
2.49_369.1189m/z	369.119	pos	2.48847	M+H	C17H20O9	2.43626	3-O-Feruloylquinic acid	Organooxygen compounds
6.37_383.2565m/z	383.257	pos	6.36997	2M+K	C10H20O2	1.98765	7-Hydroxy-3,7-dimethyloctanal	Organooxygen compounds
8.19_166.1360n	184.17	pos	8.19007	M+H, M+NH4	C11H18O	1.23994	2-Hexylidenecyclopentanone	Organooxygen compounds
0.71_900.1959m/z	900.196	pos	0.71265	2M+ACN+H	C16H19N3O9S	-7.33584	Sulfamethoxazole N1-glucuronide	Organooxygen compounds
3.45_342.1455m/z	342.146	pos	3.45188	M+NH4	C15H20N2O4S	-8.31675	Acetohexamide	Organooxygen compounds
8.03_116.1073m/z	116.107	pos	8.03498	M+NH4	C6H10O	3.13109	2-Methyl-4-pentenal	Organooxygen compounds
8.19_138.1050n	156.139	pos	8.19007	M+H, M+NH4	C9H14O	3.63854	(R)-Cryptone	Organooxygen compounds
7.37_194.1671n	212.2	pos	7.36772	M+H, M+NH4	C13H22O	0.143881	(E)-2-(2-Octenyl)cyclopentanone	Organooxygen compounds
4.42_675.2681m/z	675.268	pos	4.41528	2M+Na	C16H22O7	8.78722	4-(4-Hydroxyphenyl)-2-butanone glucoside	Organooxygen compounds
2.54_1009.2731m/z	1009.27	pos	2.54183	2M+K	C25H27NO7S	8.59995	Ketotifen-N-glucuronide	Organooxygen compounds
3.22_476.1814m/z	476.181	pos	3.22055	M+NH4	C21H22N4O8	8.30802	12-Hydroxynevirapine glucuronide	Organooxygen compounds
3.36_770.3357m/z	770.336	pos	3.35658	2M+ACN+H	C14H24N2O9	7.53097	N-Acetylmuramoyl-Ala	Organooxygen compounds
4.64_429.1175m/z	429.117	pos	4.63898	M+Na	C20H22O9	4.59318	Benzyl 2,6-dihydroxybenzoate 2-glucoside	Organooxygen compounds
4.63_433.1488m/z	433.149	pos	4.62755	M+Na	C20H26O9	4.55096	Butyl 3-O-caffeoylquinate	Organooxygen compounds
3.14_916.3247m/z	916.325	pos	3.13668	2M+ACN+Na	C20H26O10	4.35814	6-(2-Carboxyethyl)-7-hydroxy-2,2-dimethyl-4-chromanone glucoside	Organooxygen compounds
5.30_429.1173m/z	429.117	pos	5.29982	M+Na	C20H22O9	4.16409	Flacourtin	Organooxygen compounds
8.19_124.0893n	142.123	pos	8.18627	M+H, M+NH4	C8H12O	3.77896	2,3-Dimethyl-2-cyclohexen-1-one	Organooxygen compounds
3.13_124.0761m/z	124.076	pos	3.13288	M+H	C7H9NO	3.53898	1-Ethyl-1H-pyrrole-2-carboxaldehyde	Organooxygen compounds
7.96_824.5505m/z	824.551	pos	7.96257	M+NH4	C40H74N2O14	3.35552	N-di-Demethyl roxithromycin	Organooxygen compounds
2.57_335.1249m/z	335.125	pos	2.56733	M+H	C16H18N2O6	3.31647	Cappariloside A	Organooxygen compounds
8.04_130.1230m/z	130.123	pos	8.0388	M+NH4	C7H12O	3.05136	3-Hepten-2-one	Organooxygen compounds
5.73_449.2860m/z	449.286	pos	5.73197	2M+Na	C10H19N3O2	3.0198	Guanadrel Sulfate	Organooxygen compounds
3.13_138.0916m/z	138.092	pos	3.13288	M+H	C8H11NO	2.17977	2-Acetyl-1-ethylpyrrole	Organooxygen compounds
3.86_731.2902m/z	731.29	pos	3.85737	2M+K	C16H26O8	2.12294	Glucosyl 6-hydroxy-2,6-dimethyl-2E,7-octadienoate	Organooxygen compounds
8.76_247.1672m/z	247.167	pos	8.76327	2M+Na	C7H12O	1.70006	xi-3-Methyl-3-cyclohexen-1-ol	Organooxygen compounds
8.03_144.1385m/z	144.138	pos	8.03498	M+NH4	C8H14O	1.62469	6-Methyl-3-hepten-2-one, trans-	Organooxygen compounds
3.32_269.1264m/z	269.126	pos	3.31965	2M+Na	C7H9NO	1.49075	2-Propionylpyrrole	Organooxygen compounds
3.16_688.2948m/z	688.295	pos	3.16338	M+Na	C33H47NO13	1.29691	Natamycin	Organooxygen compounds
0.62_814.2774m/z	814.277	pos	0.624967	2M+NH4	C18H22O10	1.19086	5-(3',4'-Dihydroxyphenyl)-gamma-valerolactone-3'-O-methyl-4'-O-glucuronide	Organooxygen compounds
3.00_482.2753m/z	482.275	pos	3.00448	M+NH4	C25H36O8	0.967492	Erinacine G	Organooxygen compounds
0.65_96.0445m/z	96.0445	pos	0.64785	M+H	C5H5NO	0.67797	1H-Pyrrole-2-carboxaldehyde	Organooxygen compounds
0.59_908.2588m/z	908.259	pos	0.590667	2M+ACN+Na	C20H22O10	0.564164	Rumexoside	Organooxygen compounds
3.47_477.2180m/z	477.218	pos	3.47093	2M+H	C9H18O7	0.487505	(x)-1,2-Propanediol 1-O-b-D-glucopyranoside	Organooxygen compounds
8.04_158.1540m/z	158.154	pos	8.0388	M+NH4	C9H16O	0.203642	trans-4-Nonenal	Organooxygen compounds
2.72_331.1278m/z	331.128	pos	2.7236	M+Na	C16H16N6O	0.121298	Fluoxetine glucuronide	Organooxygen compounds
8.19_208.1826n	226.216	pos	8.18627	M+H, M+NH4	C14H24O	-0.63542	2-Cyclotetradecen-1-one	Organooxygen compounds
7.36_192.1513n	210.185	pos	7.3639	M+H, M+NH4	C13H20O	-0.786876	(E)-5,8-Megastigmadien-4-one	Organooxygen compounds
8.03_200.2006m/z	200.201	pos	8.03118	M+NH4	C12H22O	-1.39762	Cyclododecanone	Organooxygen compounds
2.44_448.1934m/z	448.193	pos	2.43892	M+Na	C21H31NO8	-1.79987	O-Desmethyl-tramado glucuronide	Organooxygen compounds
8.59_477.2298m/z	477.23	pos	8.58528	M+Na	C20H38O11	-1.83885	Ethyl cellulose	Organooxygen compounds
2.38_713.1546m/z	713.155	pos	2.37793	2M+H	C15H16O10	-1.91041	Caffeic acid 3-O-glucuronide	Organooxygen compounds
1.28_332.1334m/z	332.133	pos	1.27827	M+NH4	C14H18O8	-1.97075	6-O-Acetylarbutin	Organooxygen compounds
3.19_191.1427m/z	191.143	pos	3.19388	M+H	C13H18O	-2.04065	2,2,6,7-Tetramethylbicyclo[4.3.0]nona-1(9),4-dien-8-one	Organooxygen compounds
8.03_214.2161m/z	214.216	pos	8.03498	M+NH4	C13H24O	-2.17131	2-Methylcyclododecanone	Organooxygen compounds
0.61_342.1154n	365.105	pos	0.61355	M+Na, 2M+K	C12H22O11	-2.29067	Melibiose	Organooxygen compounds
2.57_339.1066m/z	339.107	pos	2.56733	M+H	C16H18O8	-2.54075	3-O-p-Coumaroylquinic acid	Organooxygen compounds
2.70_165.1267m/z	165.127	pos	2.70455	M+H	C11H16O	-4.25645	2-Methyl-3-(2-pentenyl)-2-cyclopenten-1-one	Organooxygen compounds
1.68_394.0964m/z	394.096	pos	1.68007	M+NH4	C14H16O12	-4.27406	6-Methyl 2-galloylgalactarate	Organooxygen compounds
2.57_996.2668m/z	996.267	pos	2.57113	M+Na	C35H58N7O17P3S	-4.82897	5-cis-8-cis-Tetradecadienoyl-CoA	Organooxygen compounds
3.16_498.2150m/z	498.215	pos	3.15575	M+H	C20H35NO13	-6.32074	Validamycin A	Organooxygen compounds
2.72_1046.3500m/z	1046.35	pos	2.7198	2M+ACN+H	C24H27ClN4O6	-7.60513	Clozapine glucuronide	Organooxygen compounds
2.38_362.0333m/z	362.033	pos	2.38175	M+Na	C9H14N3O9P	-7.82045	5-amino-1-(5-phospho-D-ribosyl)imidazole-4-carboxylate	Organooxygen compounds
0.63_458.1831m/z	458.183	pos	0.628783	M+NH4	C17H28O13	-8.43491	Propylene glycol alginate	Organooxygen compounds
3.10_869.3290m/z	869.329	pos	3.09858	2M+Na	C17H29NO11	-9.85465	Neolinustatin	Organooxygen compounds
3.43_533.2598m/z	533.26	pos	3.43282	M+NH4	C20H37NO14	8.81635	Alpha-Trisaccharide	Organooxygen compounds
2.07_267.0251m/z	267.025	pos	2.0742	M+Na	C6H13O8P	4.4186	Fucose 1-phosphate	Organooxygen compounds
2.30_350.1455m/z	350.146	pos	2.29908	M+NH4	C14H20O9	2.91723	Leonuriside A	Organooxygen compounds
7.37_180.1515n	198.185	pos	7.36772	M+H, M+NH4	C12H20O	0.429184	Homodihydrojasmone	Organooxygen compounds
2.04_236.1391m/z	236.139	pos	2.04108	2M+ACN+H	C5H7NO	-1.29261	1-Cyano-2-hydroxy-3-butene	Organooxygen compounds
3.19_479.1861m/z	479.186	pos	3.19388	M+NH4	C19H27NO12	-2.17322	4-(2-Nitroethyl)phenyl primeveroside	Organooxygen compounds
2.22_330.1538m/z	330.154	pos	2.21523	M+NH4	C15H20O7	-2.91656	Moringyne	Organooxygen compounds
2.37_298.1275m/z	298.128	pos	2.3665	M+H	C14H19NO6	-3.33094	Phenethylamine glucuronide	Organooxygen compounds
0.60_323.0724m/z	323.072	pos	0.5983	2M+H	C6H11NS2	-4.63206	Erucin	Others
2.72_605.2217m/z	605.222	pos	2.7198	M+Na	C28H38O13	2.15275	(+)-Lyoniresinol 9-glucoside	Others
0.64_705.1805m/z	705.181	pos	0.636417	M+H	C36H32O15	-1.24314	Occidentoside	Others
2.63_397.1655m/z	397.166	pos	2.63213	M+Na	C21H26O6	8.97888	2-(4-Allyl-2,6-dimethoxyphenoxy)-1-(4-hydroxy-3-methoxyphenyl)-1-propanol	Others
2.88_341.1339m/z	341.134	pos	2.8787	M+Na	C18H22O5	-6.45481	2-Hydroxyenterodiol	Others
2.32_302.1397m/z	302.14	pos	2.32077	M+NH4	C17H16O4	3.46077	Stercurensin	Others
3.53_715.2657m/z	715.266	pos	3.53192	2M+K	C21H22O4	-1.64139	Licochalcone A	Others
0.68_453.1341m/z	453.134	pos	0.67835	M+H	C28H20O6	1.88255	Viniferifuran	Others
2.95_309.1104m/z	309.11	pos	2.95493	M+H	C19H16O4	-5.72922	Moracin G	Others
2.51_149.0604m/z	149.06	pos	2.50753	M+H	C9H8O2	4.71861	3,4-Dihydro-2H-1-benzopyran-2-one	Others
2.52_241.0504m/z	241.05	pos	2.51515	M+H	C14H8O4	3.48599	Xanthopurpurin	Others
4.96_769.2676m/z	769.268	pos	4.95797	2M+Na	C20H24ClN3S	3.33411	Prochlorperazine	Others
1.38_226.0710m/z	226.071	pos	1.38003	M+H	C10H11NO5	-0.0684456	2-Hydroxy-4,7-dimethoxy-2H-1,4-benzoxazin-3(4H)-one	Others
3.20_387.1467m/z	387.147	pos	3.19768	M+H	C21H22O7	7.46782	7-Hydroxy-1,7-bis(4-hydroxy-3-methoxyphenyl)-1-heptene-3,5-dione	Others
2.95_548.3219m/z	548.322	pos	2.9473	2M+NH4	C18H19NO	-9.84548	E-10-Hydroxydesmethylnortriptyline	Others
5.95_418.3873m/z	418.387	pos	5.94805	2M+NH4	C12H24O2	-4.38953	Nonanal propyleneglycol acetal	Others
3.00_348.1646m/z	348.165	pos	3.00448	2M+NH4	C6H7N5O	1.99147	N2-Methylguanine	Others
0.86_136.0627m/z	136.063	pos	0.863933	M+H	C5H5N5	6.93238	Adenine	Others
8.94_575.2639m/z	575.264	pos	8.9374	2M+Na	C16H20O4	4.35401	Acetylpterosin C	Others
6.20_236.1640m/z	236.164	pos	6.19843	M+NH4	C14H18O2	-2.53178	(R)-Pterosin B	Others
2.23_162.0563m/z	162.056	pos	2.23428	M+H	C9H7NO2	8.07643	2-Indolecarboxylic acid	Others
2.24_118.0658m/z	118.066	pos	2.2381	M+H	C8H7N	5.3392	Indole	Others
2.70_159.0688n	319.143	pos	2.69693	M+H, 2M+H	C10H9NO	2.44932	Indoleacetaldehyde	Others
2.84_463.1545m/z	463.155	pos	2.8444	2M+Na	C11H12N2O3	-9.76706	5-Hydroxy-L-tryptophan	Others
3.26_440.2747m/z	440.275	pos	3.25867	2M+ACN+Na	C12H16N2	-9.97299	Dimethyltryptamine	Others
3.05_175.0391m/z	175.039	pos	3.05022	M+H	C10H6O3	0.882584	1-Oxo-1H-2-benzopyran-3-carboxaldehyde	Others
2.66_175.0403m/z	175.04	pos	2.66263	M+H	C10H6O3	7.61351	1-Oxo-1H-2-benzopyran-3-carboxaldehyde	Others
3.47_130.0657m/z	130.066	pos	3.46712	M+H	C9H7N	4.75217	Isoquinoline	Others
4.73_530.2938m/z	530.294	pos	4.73047	2M+ACN+H	C12H20O5	-4.549	Polyethylene, oxidized	Others
4.88_372.0977m/z	372.098	pos	4.88173	M+Na	C16H19N3O4S	-3.19445	Ampicillin	Others
3.47_275.1997m/z	275.2	pos	3.47475	M+Na	C16H28O2	6.03873	(Z)-7-Hexadecen-1,16-olide	Others
7.46_637.2991m/z	637.299	pos	7.45802	2M+H	C18H22O5	-2.57541	(S,E)-Zearalenone	Others
3.11_261.0765m/z	261.077	pos	3.11002	M+H	C14H12O5	3.05341	2-Methoxystypandrone	Others
4.88_329.0791m/z	329.079	pos	4.88173	M+Na	C19H14O4	2.24628	2,3-Dihydro-2,3-dihydroxy-4-(4-hydroxyphenyl)-1H-phenalen-1-one	Others
2.46_219.0654m/z	219.065	pos	2.45798	M+H	C12H10O4	1.19695	8-Hydroxy-2-methoxy-6-methyl-1,4-naphthoquinone	Others
6.11_495.3324n	496.34	pos	6.10813	M+H, 2M+H	C24H50NO7P	-0.135359	PC(16:0/0:0)[U] / PC(16:0/0:0)[rac]	Others
1.48_322.1061m/z	322.106	pos	1.4792	M+H	C11H19N3O6S	-2.11692	L-L-Homoglutathione	Others
3.00_589.1911m/z	589.191	pos	3.00448	M+NH4	C24H31Cl2N5O7	-4.89834	Cyclochlorotine	Others
0.68_827.1571m/z	827.157	pos	0.68215	2M+Na	C12H23N2O9PS	-5.56497	4-Phosphopantothenoylcysteine	Others
2.88_207.1368m/z	207.137	pos	2.88252	M+H	C13H18O2	-5.6184	Ibuprofen	Others
2.72_266.1640m/z	266.164	pos	2.7198	M+H	C17H19N3	-4.24505	Mirtazapine	Others
2.89_533.1790m/z	533.179	pos	2.89395	2M+Na	C9H13N5O4	-7.25595	7,8-Dihydroneopterin	Others
6.70_495.1680m/z	495.168	pos	6.69542	M+Na	C20H24N8O6	-6.52762	5-Formiminotetrahydrofolic acid	Others
2.98_95.0735n	96.0808	pos	2.9816	M+H, M+NH4, 2M+NH4	C6H9N	0.494885	2,5-Dimethyl-1H-pyrrole	Others
3.35_466.1993m/z	466.199	pos	3.34897	M+H	C25H27N3O6	4.3261	Biotripyrrin-a	Others
2.93_114.0920m/z	114.092	pos	2.93207	M+H	C6H11NO	5.58178	2-Acetylpyrrolidine	Others
2.63_362.1475m/z	362.147	pos	2.63213	M+H	C18H20FN3O4	-9.88938	Levofloxacin	Others
2.86_226.1686n	453.343	pos	2.85963	M+H, 2M+H	C12H22N2O2	2.06862	Cyclotetradecane	Others
7.37_235.2393m/z	235.239	pos	7.36772	M+Na	C15H32	-1.61919	3-Methyltetradecane	Others
3.28_246.1871m/z	246.187	pos	3.28155	M+H	C16H23NO	7.73886	Dezocine	Others
3.67_716.2678n	717.275	pos	3.67177	M+H, M+Na	C37H40N4O11	-2.2363	Bn-NCC-1	Others
2.90_959.3575m/z	959.357	pos	2.89775	M+Na	C45H61CoN6O12	0.317971	Cob(I)yrinate a,c diamide	Others
3.61_602.2969m/z	602.297	pos	3.61458	M+NH4	C33H36N4O6	-0.686957	Bilirubin	Others
0.61_277.0871m/z	277.087	pos	0.605917	M+H	C10H16N2O5S	6.55156	Biotin sulfone	Others
8.73_474.2048m/z	474.205	pos	8.72515	2M+NH4	C8H12N4O4	-1.58294	Decitabine	Others
8.19_95.0857m/z	95.0857	pos	8.18627	M+H	C7H10	1.35423	2-Methyl-1,3-cyclohexadiene	Others
7.37_163.1481m/z	163.148	pos	7.36772	M+H	C12H18	-0.176701	Pregeijerene	Others
7.43_197.1285m/z	197.129	pos	7.43132	M+Na	C13H18	-8.86141	5,7alpha-Dihydro-1,4,4,7a-tetramethyl-4H-indene	Others
5.72_243.2105m/z	243.21	pos	5.71672	2M+Na	C8H14	9.74534	2,4-Octadiene	Others
8.19_109.1015m/z	109.101	pos	8.1939	M+H	C8H12	2.9704	(Z)-1,3-Octadiene	Others
7.37_177.1638m/z	177.164	pos	7.36772	M+H	C13H20	0.274546	(6E,8E)-4,6,8-Megastigmatriene	Others
3.65_665.2810m/z	665.281	pos	3.6489	M+H	C33H44O14	0.999884	2',7-Dihydroxy-4'-methoxy-8-prenylflavan 2',7-diglucoside	Others
4.94_656.3979m/z	656.398	pos	4.93892	M+NH4	C34H54O11	-4.00867	26-Glucosyl-1,3,11,22-tetrahydroxyergosta-5,24-dien-26-oate	Others
4.36_423.1182m/z	423.118	pos	4.36192	2M+K	C11H12O3	-5.8553	1'-Hydroxychavicol acetate	Others
3.57_329.1458m/z	329.146	pos	3.57385	M+H	C17H20N4OS	8.34175	7-hydroxyolanzapine	Others
6.20_292.2262m/z	292.226	pos	6.19843	M+H	C18H29NO2	-2.99993	Penbutolol	Others
2.68_379.1056m/z	379.106	pos	2.67788	M+Na	C19H20N2O3S	-8.79068	Pioglitazone	Others
3.19_135.0816m/z	135.082	pos	3.19388	M+H	C9H10O	8.6132	Chavicol	Others
2.69_459.1762m/z	459.176	pos	2.69312	M+NH4	C19H19N7O6	6.06971	Folic acid	Others
3.28_137.0964m/z	137.096	pos	3.27772	M+H	C9H12O	2.2529	6-Ethyl-o-cresol	Others
2.23_95.0493m/z	95.0493	pos	2.23428	M+H	C6H6O	2.02912	Phenol	Others
3.47_293.2103m/z	293.21	pos	3.47475	M+H	C18H28O3	-2.72817	[7]-Paradol	Others
3.47_273.1830m/z	273.183	pos	3.47093	2M+H	C9H12O	-6.9235	4-Ethyl-2-methylphenol	Others
4.72_339.2313m/z	339.231	pos	4.71902	M+Na	C21H32O2	5.90432	5-(8,11-Pentadecadienyl)-1,3-benzenediol	Others
3.03_178.0630n	179.07	pos	3.03497	M+H, M+Na	C10H10O3	-0.0792035	4-Hydroxy-3-methoxycinnamaldehyde	Others
5.40_194.1176m/z	194.118	pos	5.40155	M+NH4	C11H12O2	0.369587		Phenylpropanoids and polyketides
2.49_351.1100m/z	351.11	pos	2.48847	M+H	C17H18O8	7.21883	3-Feruloyl-1,5-quinolactone	Phenylpropanoids and polyketides
7.82_469.2830m/z	469.283	pos	7.82273	2M+H	C13H18N2O2	4.41296	4-Coumaroylputrescine	Phenylpropanoids and polyketides
2.46_165.0553m/z	165.055	pos	2.45798	M+H	C9H8O3	4.14732	cis-p-Coumaric acid	Phenylpropanoids and polyketides
2.66_206.0584n	207.066	pos	2.66263	M+H, M+NH4	C11H10O4	2.41533	Vinyl caffeate	Phenylpropanoids and polyketides
2.57_322.1050m/z	322.105	pos	2.57113	M+Na	C17H17NO4	0.234844	N-cis-Caffeoyltyramine	Phenylpropanoids and polyketides
3.08_490.1917m/z	490.192	pos	3.07952	M+NH4	C21H28O12	-0.422954	5'-((Z)-Feruloyl) 3-(2'-methylarabinosylxylose)	Phenylpropanoids and polyketides
3.23_291.1950m/z	291.195	pos	3.23198	M+H	C18H26O3	-1.65515	Octyl 4-methoxycinnamic acid	Phenylpropanoids and polyketides
3.14_228.0863m/z	228.086	pos	3.1405	M+NH4	C10H10O5	-1.74658	3-(3,4-Dihydroxy-5-methoxy)-2-propenoic acid	Phenylpropanoids and polyketides
2.50_211.0748m/z	211.075	pos	2.49608	M+Na	C12H12O2	9.73251	Allyl cinnamate	Phenylpropanoids and polyketides
4.98_135.0813m/z	135.081	pos	4.97702	M+H	C9H10O	6.07599	trans-Cinnamyl alcohol	Phenylpropanoids and polyketides
2.70_149.0954m/z	149.095	pos	2.70073	M+H	C10H12O	-4.84845	4-Phenyl-3-buten-2-ol	Phenylpropanoids and polyketides
2.66_147.0451m/z	147.045	pos	2.66263	M+H	C9H6O2	7.20254	Coumarin	Phenylpropanoids and polyketides
2.46_247.0621m/z	247.062	pos	2.45798	M+H	C13H10O5	8.0914	Isopimpinellin	Phenylpropanoids and polyketides
2.54_217.0502m/z	217.05	pos	2.53802	M+H	C12H8O4	3.06447	Methoxsalen	Phenylpropanoids and polyketides
2.52_329.0665m/z	329.067	pos	2.51895	M+H	C17H12O7	2.90684	Aflatoxin M1	Phenylpropanoids and polyketides
2.54_351.1083m/z	351.108	pos	2.54183	M+H	C17H18O8	2.52736	6-[2,3-Dihydroxy-1-(hydroxymethyl)propyl]-1,2-dihydro-7-hydroxy-9-methoxy-cyclopenta[c][1]benzopyran-3,4-dione	Phenylpropanoids and polyketides
3.05_206.0580n	207.065	pos	3.05403	M+H, M+NH4	C11H10O4	0.504956	CITROPTEN	Phenylpropanoids and polyketides
2.54_194.0811m/z	194.081	pos	2.53802	M+NH4	C10H8O3	-0.668345	7-Hydroxy-6-methyl-2H-1-benzopyran-2-one	Phenylpropanoids and polyketides
3.46_446.2159m/z	446.216	pos	3.4595	M+NH4	C24H28O7	-3.39787	Edulisin V	Phenylpropanoids and polyketides
5.89_385.0903m/z	385.09	pos	5.89087	2M+H	C10H8O4	-3.86264	Scopoletin	Phenylpropanoids and polyketides
2.36_280.1162m/z	280.116	pos	2.36268	M+NH4	C14H14O5	-6.8375	(S)-Rutaretin	Phenylpropanoids and polyketides
4.14_480.2483m/z	480.248	pos	4.14205	M+2H	C47H74O20	4.96728	Kudzusaponin SA4	Prenol lipids
8.40_728.5129m/z	728.513	pos	8.40353	M+H	C43H69NO8	4.58818	Spirolide F	Prenol lipids
9.07_493.3650m/z	493.365	pos	9.067	M+Na	C31H50O3	-0.430535	Momoridcin	Prenol lipids
4.72_532.3113m/z	532.311	pos	4.72283	M+NH4	C26H42O10	-0.644605	Capsianoside V	Prenol lipids
4.76_988.5018m/z	988.502	pos	4.76477	2M+ACN+Na	C22H38O10	-7.50307	Neryl rhamnosyl-glucoside	Prenol lipids
3.59_671.2731m/z	671.273	pos	3.59172	2M+K	C15H24O7	8.78285	10-Hydroxy-8-nor-2-fenchanone glucoside	Prenol lipids
7.30_277.1948m/z	277.195	pos	7.2991	M+Na	C19H26	8.27549	18-Nor-4(19),8,11,13-abietatetraene	Prenol lipids
7.18_513.3585m/z	513.359	pos	7.17713	M+Na	C30H50O5	7.08198	Camelliagenin C	Prenol lipids
8.77_481.3320m/z	481.332	pos	8.76707	M+Na	C29H46O4	6.98805	(3beta,17alpha,23S)-17,23-Epoxy-3,29-dihydroxy-27-norlanost-8-en-24-one	Prenol lipids
7.64_505.3558m/z	505.356	pos	7.64097	M+H	C30H48O6	6.86393	Tomentosic acid	Prenol lipids
6.60_455.3523m/z	455.352	pos	6.6013	M+Na	C28H48O3	6.27572	gamma-Tocopheryl quinone	Prenol lipids
5.81_831.4550m/z	831.455	pos	5.81202	M+Na	C43H68O14	6.08542	Calenduloside G methyl ester	Prenol lipids
3.68_259.2046m/z	259.205	pos	3.6832	M+Na	C16H28O	5.63858	3-(5,6,6-Trimethylbicyclo[2.2.1]hept-1-yl)cyclohexanol	Prenol lipids
5.89_667.4087m/z	667.409	pos	5.89468	M+H	C36H58O11	5.23998	Cyclopassifloside VI	Prenol lipids
8.77_387.2524m/z	387.252	pos	8.76707	M+Na	C22H36O4	5.09927	6-O-Acetylaustroinulin	Prenol lipids
6.73_325.2153m/z	325.215	pos	6.73353	M+Na	C20H30O2	4.85207	8,15-Isopimaradien-18-oic acid	Prenol lipids
7.00_525.3575m/z	525.357	pos	6.99535	M+Na	C31H50O5	4.83154	Ganoderiol I	Prenol lipids
7.30_447.3126m/z	447.313	pos	7.29528	M+H	C27H42O5	4.71185	Cepagenin	Prenol lipids
3.21_977.3904m/z	977.39	pos	3.21293	M+H	C44H64O24	4.49346	Crocin	Prenol lipids
7.65_507.3466m/z	507.347	pos	7.65122	M+Na	C31H48O4	4.32119	26-Methyl nigranoate	Prenol lipids
7.43_325.2150m/z	325.215	pos	7.42752	M+Na	C20H30O2	4.02958	Yucalexin A16	Prenol lipids
7.00_325.2150m/z	325.215	pos	6.99535	M+Na	C20H30O2	3.93956	ent-8(17),13(16),14-Labdatrien-18-oic acid	Prenol lipids
6.17_396.2885m/z	396.289	pos	6.16793	2M+ACN+Na	C11H18O	3.75207	Norecasantalol	Prenol lipids
7.46_635.2850m/z	635.285	pos	7.45802	2M+Na	C17H22O5	3.74367	Naematolone	Prenol lipids
8.29_457.3477m/z	457.348	pos	8.28537	M+H	C33H44O	2.73721	Citranaxanthin	Prenol lipids
3.19_151.1121m/z	151.112	pos	3.18625	M+H	C10H14O	2.68223	Cuminyl alcohol	Prenol lipids
8.02_507.3455m/z	507.346	pos	8.01593	M+Na	C31H48O4	2.16974	Methyl 3b,24-dihydroxy-11,13(18)-oleanadien-30-oate	Prenol lipids
8.19_152.1204n	170.154	pos	8.19007	M+H, M+NH4	C10H16O	2.08693	Dihydrocarvone	Prenol lipids
3.97_731.2901m/z	731.29	pos	3.97172	2M+K	C16H26O8	1.9679	(1R,3S,4S,6R)-6,9-Dihydroxyfenchone 6-O-b-D-glucoside	Prenol lipids
7.80_463.3190m/z	463.319	pos	7.79607	M+Na	C29H44O3	1.74562	Camelledionol	Prenol lipids
7.37_166.1361n	184.17	pos	7.36772	M+H, M+NH4	C11H18O	1.73235	Limonene aldehyde	Prenol lipids
6.54_285.1701m/z	285.17	pos	6.54032	M+H	C15H24O5	1.63633	Alpha-dihydroartemisinin	Prenol lipids
6.04_583.4130m/z	583.413	pos	6.03953	M+Na	C38H56O3	1.47719	2-Hexaprenyl-3-methyl-6-methoxy-1,4 benzoquinone	Prenol lipids
7.95_682.3595m/z	682.359	pos	7.94733	2M+NH4	C19H24O5	1.37984	Gibberellin A51	Prenol lipids
6.23_513.3557m/z	513.356	pos	6.23273	M+Na	C30H50O5	1.33323	Barringtogenol C	Prenol lipids
5.08_1130.5968m/z	1130.6	pos	5.07612	M+NH4	C52H88O25	1.32885	Capsicoside C	Prenol lipids
9.21_292.2770n	310.311	pos	9.21065	M+H, M+NH4	C20H36O	1.32133	Geranylcitronellol	Prenol lipids
8.77_419.2925m/z	419.293	pos	8.76707	M+Na	C27H40O2	1.20692	delta3,5-Deoxytigogenin	Prenol lipids
4.70_942.5154m/z	942.515	pos	4.70377	2M+3H2O+2H	C47H76O18	0.712362	Medicoside F	Prenol lipids
7.36_152.1202n	175.147	pos	7.3639	M+H, M+NH4, M+Na	C10H16O	0.501752	(R)-p-Mentha-1,8-dien-7-ol	Prenol lipids
7.68_468.3242n	491.35	pos	7.68172	M+H, M+Na	C30H44O4	0.488347	Glabrolide	Prenol lipids
2.87_323.1255m/z	323.125	pos	2.87488	M+Na	C18H20O4	0.372523	Myrigalone A	Prenol lipids
7.80_287.1982m/z	287.198	pos	7.79607	M+Na	C17H28O2	0.356322	Guaiol acetate	Prenol lipids
8.19_194.1671n	212.201	pos	8.1939	M+H, M+NH4	C13H22O	0.246593	4,7-Megastigmadien-9-ol	Prenol lipids
2.87_724.4630m/z	724.463	pos	2.87108	M+H	C39H65NO11	-0.110019	Fasciculol F	Prenol lipids
9.21_275.2733m/z	275.273	pos	9.21065	M+H	C20H34	-0.200429	Digeranyl	Prenol lipids
5.85_457.3076m/z	457.308	pos	5.84632	M+Na	C30H42O2	-0.261538	beta-Citraurol	Prenol lipids
8.54_521.3599m/z	521.36	pos	8.54337	M+Na	C32H50O4	-0.445827	Acetylursolic acid	Prenol lipids
5.74_312.2531m/z	312.253	pos	5.7434	M+NH4	C18H30O3	-0.71938	Sterebin D	Prenol lipids
7.79_285.1823m/z	285.182	pos	7.78843	M+Na	C17H26O2	-0.811851	Vetiveryl acetate	Prenol lipids
2.62_451.1935m/z	451.194	pos	2.62452	M+Na	C21H32O9	-0.815643	Taraxacolide 1-O-b-D-glucopyranoside	Prenol lipids
7.08_700.4540m/z	700.454	pos	7.07922	2M+ACN+Na	C20H30O3	-1.21293	(ent-15beta)-15-Hydroxy-19-trachylobanoic acid	Prenol lipids
8.77_220.1460n	221.153	pos	8.76707	M+H, 2M+Na	C14H20O2	-1.37115	13-Nor-6-eremophilene-8,11-dione	Prenol lipids
6.11_974.5306m/z	974.531	pos	6.10813	M+NH4	C48H76O19	-1.4031	Amaranthussaponin I	Prenol lipids
9.39_550.4167n	568.427	pos	9.38602	M+H, M+NH4	C40H54O	-1.41597	3-cis-Hydroxy-b,e-Caroten-3'-one	Prenol lipids
6.03_964.5826m/z	964.583	pos	6.0281	M+NH4	C48H82O18	-1.44788	Ginsenoside Rd	Prenol lipids
5.09_1100.5619m/z	1100.56	pos	5.08757	M+NH4	C54H82O22	-1.53384	AzIII	Prenol lipids
7.43_582.4064n	600.415	pos	7.42752	M+H, M+NH4	C40H54O3	-1.54994	(3S,3'R,5R,6R)-7',8'-Didehydro-3,6-epoxy-5,6-dihydro-beta,beta-carotene-3',5-diol	Prenol lipids
8.01_383.2575m/z	383.257	pos	8.01212	M+H	C25H34O3	-1.57106	Apo-12'-violaxanthal	Prenol lipids
4.49_240.2318m/z	240.232	pos	4.4877	M+NH4	C15H26O	-1.63682	(-)-Valeranone	Prenol lipids
6.44_682.4150m/z	682.415	pos	6.4412	M+NH4	C36H56O11	-1.66634	Elatoside G	Prenol lipids
7.36_219.2103m/z	219.21	pos	7.3639	M+H	C16H26	-1.89483	(3E,7E)-4,8,12-Trimethyl-1,3,7,11-tridecatetraene	Prenol lipids
4.33_506.3255m/z	506.326	pos	4.33262	2M+ACN+H	C15H20O2	-2.11192	Alantolactone	Prenol lipids
4.98_281.1378m/z	281.138	pos	4.97702	M+H	C15H20O5	-2.12863	8-Deoxy-11,13-dihydroxygrosheimin	Prenol lipids
6.54_513.4138m/z	513.414	pos	6.5365	2M+H	C15H28O3	-2.18699	Ipomeatetrahydrofuran	Prenol lipids
7.00_299.1999m/z	299.2	pos	6.99535	M+H	C20H26O2	-2.2253	all-trans-3,4-Didehydroretinoate	Prenol lipids
4.60_1002.4877m/z	1002.49	pos	4.60467	M+NH4	C48H72O21	-2.77271	Licoricesaponin A3	Prenol lipids
8.00_598.4005n	599.408	pos	7.99688	M+H, M+NH4	C40H54O4	-2.82243	Isomytiloxanthin	Prenol lipids
5.41_342.2993m/z	342.299	pos	5.40535	M+NH4	C20H36O3	-2.93354	(13R,14R)-8-Labdene-13,14,15-triol	Prenol lipids
6.40_527.3688m/z	527.369	pos	6.39928	M+Na	C31H52O5	-3.71775	Ganoderiol G	Prenol lipids
5.12_362.3252m/z	362.325	pos	5.11687	2M+NH4	C10H20O2	-3.75022	(1R,2S,3S,4R)-p-Menthane-2,3-diol	Prenol lipids
7.94_536.3562m/z	536.356	pos	7.93972	M+NH4	C30H46O7	-3.77104	Corosin	Prenol lipids
3.15_469.1816m/z	469.182	pos	3.15193	M+Na	C24H30O8	-3.87938	5'-O-Methylmelledonal	Prenol lipids
2.54_803.2184m/z	803.218	pos	2.53802	2M+Na	C16H22O11	-4.16952	Monotropein	Prenol lipids
7.10_459.3084m/z	459.308	pos	7.09827	M+H	C28H42O5	-4.57313	Pubesenolide	Prenol lipids
5.28_683.4099m/z	683.41	pos	5.27693	M+Na	C38H60O9	-4.69126	Tsugaric acid A 21-glucosyl ester	Prenol lipids
7.22_585.4330m/z	585.433	pos	7.21905	M+H	C33H60O8	-5.24404	Antibiotic X 14889A	Prenol lipids
3.79_539.2586m/z	539.259	pos	3.79375	M+Na	C29H40O8	-5.6388	Lucidenic acid E2	Prenol lipids
8.19_134.1088n	135.116	pos	8.18627	M+H, M+NH4	C10H14	-5.78106	p-Mentha-1,3,8-triene	Prenol lipids
8.91_657.3208m/z	657.321	pos	8.9119	M+Na	C34H50O11	-5.86508	(3b,20R,22R)-3,20,27-Trihydroxy-1-oxowitha-5,24-dienolide 3-glucoside	Prenol lipids
7.34_479.2271m/z	479.227	pos	7.34483	M+Na	C20H42O7P2	-5.87606	Phytyl diphosphate	Prenol lipids
3.89_586.2821m/z	586.282	pos	3.89167	M+NH4	C28H40O12	-6.57516	Musabalbisiane C	Prenol lipids
3.46_715.2674m/z	715.267	pos	3.45568	2M+Na	C19H22O6	-7.39104	Gibberellin GA126	Prenol lipids
5.84_233.1517m/z	233.152	pos	5.8387	M+H	C15H20O2	-8.07439	Furanogermenone	Prenol lipids
0.68_573.1281m/z	573.128	pos	0.67835	M+Na	C24H26N2O13	-8.34516	Betanin	Prenol lipids
8.42_410.3020m/z	410.302	pos	8.4176	M+NH4	C27H36O2	-8.4891	3-Hydroxy-10'-apo-b,y-carotenal	Prenol lipids
4.56_983.4939m/z	983.494	pos	4.56393	2M+Na	C22H40O11	-9.86174	Citronellyl beta-sophoroside	Prenol lipids
8.18_220.2184n	238.251	pos	8.18245	M+H, M+NH4	C16H28	-3.36538	4,8,12-Trimethyl-1,3E,7E,11-tridecatetraene	Prenol lipids
4.87_316.2838m/z	316.284	pos	4.8703	M+NH4	C18H34O3	-2.78674	Ricinoleic acid	Ricinoleic acid
8.47_349.2398m/z	349.24	pos	8.47477	M+H	C21H32O4	7.05729	3b,17a,21-Trihydroxypregnenone	Steroids and steroid derivatives
8.02_734.4598m/z	734.46	pos	8.01593	2M+ACN+H	C21H30O4	-4.12908	Cortexolone	Steroids and steroid derivatives
0.60_439.1404m/z	439.14	pos	0.5983	M+Na	C22H24O8	9.87207	4'-Methylliquiritigenin 7-rhamnoside	Steroids and steroid derivatives
7.72_756.4572m/z	756.457	pos	7.71602	M+NH4	C39H62O13	5.87234	Polypodoside B	Steroids and steroid derivatives
5.02_1032.5424m/z	1032.54	pos	5.02277	M+H	C50H81NO21	4.84184	Dehydrotomatine	Steroids and steroid derivatives
6.77_655.3119m/z	655.312	pos	6.76783	M+Na	C34H48O11	4.69326	Coagulin R 3-glucoside	Steroids and steroid derivatives
5.82_923.4646m/z	923.465	pos	5.82345	M+Na	C45H72O18	3.9386	26-Desglucoavenacoside A	Steroids and steroid derivatives
4.51_1085.5179m/z	1085.52	pos	4.50677	M+Na	C51H82O23	3.75742	26-Desglucoavenacoside B	Steroids and steroid derivatives
3.43_719.3664m/z	719.366	pos	3.4252	M+H	C38H54O13	3.69718	Elaterinide	Steroids and steroid derivatives
5.06_932.4961m/z	932.496	pos	5.05707	2M+3H2O+2H	C45H74O19	2.33917	Melongoside O	Steroids and steroid derivatives
4.17_745.3057m/z	745.306	pos	4.16872	M+Na	C36H50O15	2.14246	Physagulin G	Steroids and steroid derivatives
6.59_553.3742m/z	553.374	pos	6.59368	M+H	C31H52O8	1.25197	Cyclopassifloic acid E	Steroids and steroid derivatives
4.86_1022.5072m/z	1022.51	pos	4.85887	2M+NH4	C28H35FO7	-0.00645409	Amcinonide	Steroids and steroid derivatives
7.40_579.2599m/z	579.26	pos	7.39702	M+H	C30H42O9S	-3.94369	Withaperuvin H	Steroids and steroid derivatives
7.04_1024.6251m/z	1024.63	pos	7.0449	2M+ACN+Na	C27H44O7	-8.43813	Crustecdysone	Steroids and steroid derivatives
6.05_527.3020m/z	527.302	pos	6.05095	M+Na	C29H44O7	8.05742	Desglucocoroloside	Steroids and steroid derivatives
9.11_461.3268m/z	461.327	pos	9.10893	M+Na	C26H46O5	7.0038	27-Nor-5b-cholestane-3a,7a,12a,24,25-pentol	Steroids and steroid derivatives
8.40_742.5295m/z	742.529	pos	8.39972	2M+ACN+H	C21H34O4	6.05656	Tetrahydrodeoxycortisol	Steroids and steroid derivatives
7.65_412.3000n	435.289	pos	7.65122	M+Na, 2M+NH4	C27H40O3	5.56995	Calcipotriol	Steroids and steroid derivatives
2.67_838.3695m/z	838.37	pos	2.67405	2M+NH4	C22H28ClFO4	4.48212	Clocortolone	Steroids and steroid derivatives
4.96_1095.5910m/z	1095.59	pos	4.95797	2M+Na	C29H44O9	4.4129	Corchorosol A	Steroids and steroid derivatives
7.11_472.3178m/z	472.318	pos	7.1097	M+Na	C27H45O5-	4.24545	3alpha,7alpha,12alpha-trihydroxy-5beta-cholestanate	Steroids and steroid derivatives
3.59_563.2484m/z	563.248	pos	3.5879	M+Na	C27H40O11	3.88522	Tetrahydroaldosterone-3-glucuronide	Steroids and steroid derivatives
5.65_391.2494m/z	391.249	pos	5.64812	M+H	C23H34O5	3.86704	Digoxigenin	Steroids and steroid derivatives
8.02_363.2541m/z	363.254	pos	8.01593	M+H	C22H34O4	3.10346	Lycopersiconolide	Steroids and steroid derivatives
5.47_1069.5220m/z	1069.52	pos	5.47015	M+Na	C51H82O22	2.87168	Graecunin E	Steroids and steroid derivatives
8.54_454.3066m/z	454.307	pos	8.54337	M+Na	C27H43O4-	2.83835	(25R)-3beta,4beta-dihydroxycholest-5-en-26-oate(1-)	Steroids and steroid derivatives
4.50_1041.4904m/z	1041.49	pos	4.49913	M+Na	C49H78O22	2.69034	Chinenoside II	Steroids and steroid derivatives
7.77_318.2793m/z	318.279	pos	7.76938	M+NH4	C21H32O	0.432052	Allylestrenol	Steroids and steroid derivatives
3.86_565.2615m/z	565.262	pos	3.86118	M+Na	C27H42O11	-0.715334	Cortolone-3-glucuronide	Steroids and steroid derivatives
5.75_307.2262m/z	307.226	pos	5.74722	M+H	C19H30O3	-1.86498	11-Hydroxyandrosterone	Steroids and steroid derivatives
4.30_407.2570m/z	407.257	pos	4.30213	M+H	C27H34O3	-2.5309	Nandrolone phenpropionate	Steroids and steroid derivatives
7.11_299.1996m/z	299.2	pos	7.1059	M+H	C20H26O2	-3.1683	Norethindrone	Steroids and steroid derivatives
3.33_417.1669m/z	417.167	pos	3.33372	M+Na	C21H27FO6	-3.696	Triamcinolone	Steroids and steroid derivatives
6.73_365.2459m/z	365.246	pos	6.72972	M+H	C25H32O2	-4.43654	Quinestrol	Steroids and steroid derivatives
4.72_599.4036m/z	599.404	pos	4.71522	2M+Na	C19H28O2	-6.07775	Androstanedione	Steroids and steroid derivatives
7.99_287.1980m/z	287.198	pos	7.98545	M+H	C19H26O2	-9.08004	Androstenedione	Steroids and steroid derivatives
5.55_299.1993m/z	299.199	pos	5.55018	M+Na	C18H28O2	4.07022	19-Nor-5-androstenediol	Steroids and steroid derivatives
8.35_333.2418m/z	333.242	pos	8.35017	M+H	C21H32O3	-1.90294	16-a-Hydroxypregnenolone	Steroids and steroid derivatives
5.65_289.2155m/z	289.216	pos	5.64812	M+H	C19H28O2	-2.36347	Testosterone	Steroids and steroid derivatives
3.82_275.1998m/z	275.2	pos	3.82425	M+H	C18H26O2	-2.9051	Nandrolone	Steroids and steroid derivatives
2.42_399.1753m/z	399.175	pos	2.41605	M+Na	C21H28O6	-6.75763	18-Oxocortisol	Steroids and steroid derivatives

## Sheet: Table S3
Table S3. Statistical classification of metabolites.
Class	number	Percent
Alkaloids and derivatives	9	1.70455
Benzene and substituted derivatives	27	5.11364
Carboxylic acids and derivatives	46	8.71212
Fatty Acyls	50	9.4697
Flavonoids	26	4.92424
Glycerophospholipids	10	1.89394
Hydroxy acids and derivatives	3	0.568182
Isoflavonoids	5	0.94697
Nucleosides, nucleotides, and analogues	14	2.65152
Organoheterocyclic compounds	41	7.76515
Organonitrogen compounds	7	1.32576
Organooxygen compounds	62	11.7424
Others	75	14.2045
Phenylpropanoids and polyketides	22	4.16667
Prenol lipids	88	16.6667
Steroids and steroid derivatives	42	7.95455
Ricinoleic acid	1	0.189394

## Sheet: Table S4
Table S4. The heterosis analysis of flavonoids and terpenoids.
Compound	Compound	A average	B average	C average	mid-parent heterosis	D average	E average	F average	mid-parent heterosis	G average	H average	I average	mid-parent heterosis	higher parent heterosis
Cyanidin	2.52_287.0550m/z	999.841	974.04	1231.44	24.7737	423.932	1521.8	798.505	-17.9222	934.558	165.304	477.041	-13.2544	-48.9554
Isoquercitrin	2.32_465.1027m/z	117.143	463.808	191.998	-33.9022	207.804	61.7572	145.699	8.10129	247.152	241.19	707.686	189.832	186.336
Quercetin 3-O-glucoside	2.44_465.1026m/z	286.153	1268.06	468.02	-39.7741	649.565	154.852	415.832	3.38709	542.704	445.074	994.111	101.282	83.1772
Astragalin	2.52_449.1076m/z	850.796	775.886	970.087	19.2718	323.703	1399.12	585.331	-32.05	607.162	109.36	307.883	-14.0619	-49.2915
Cyanin	2.36_611.1600m/z	500.457	284.691	298.494	-23.9648	183.311	525.132	264.483	-25.3339	298.51	46.1323	185.337	7.55322	-37.9127
Quercetin 3-glucosyl-(1->2)-galactosyl-(1->2)-glucoside	2.32_788.1974n	84.2463	289.639	118.246	-36.7476	171.189	41.5843	83.9127	-21.1248	144.559	141.772	443.807	209.996	207.008
Isorhamnetin	2.54_317.0666m/z	878.334	1997.71	982.297	-31.6912	988.008	440.884	933.403	30.647	1511.57	404.921	1756.57	83.3117	16.2088
Kaempferol 3-(6-acetylgalactoside)	3.03_513.1018m/z	7.41855	17.3755	13.0129	4.96772	6.07884	7.52913	5.86392	-13.8164	18.3149	6.03839	19.9427	63.7789	8.88832
Delphinidin	2.44_303.0499m/z	261.376	1253.83	435.842	-42.471	646.223	144.2	437.309	10.652	638.425	488.396	1135.36	101.516	77.8382
Kaempferol	0.70_287.0549m/z	29.4234	0.791842	8.24292	-45.4387	5.64338	52.5085	15.553	-46.5092	4.90456	0.103511	1.48896	-40.5374	-69.6412
Quercetin 3-beta-laminaribioside	2.44_626.1473n	232.442	938.527	346.135	-40.8806	474.317	123.58	284.984	-4.67121	328.707	282.979	618.717	102.299	88.2276
Quercetin	0.69_303.0494m/z	6.03552	3.6272	4.16649	-13.7617	8.82379	3.92671	7.75258	21.6044	4.11027	3.84535	17.0476	328.568	314.757
Panasenoside	2.52_611.1594m/z	533.37	454.075	558.79	13.1788	180.888	930.164	310.863	-44.0417	281.567	66.9673	162.659	-6.66117	-42.2308
Hypoletin 8-gentiobioside	2.32_627.1543m/z	68.5302	260.015	105.13	-36.0029	152.33	35.4433	82.8306	-11.7761	138.606	136.674	409.093	197.219	195.147
Galangin 3-[galactosyl-(1->4)-rhamnoside]	2.17_596.1951m/z	0.302916	0.219684	0.461602	76.6559	0.253912	1.32754	0.376065	-52.4404	0.0631003	2.59295	3.89909	193.601	50.3731
Kaempferol 3-sophorotrioside	2.36_773.2101m/z	528.096	279.1	289.178	-28.3499	237.935	531.46	269.803	-29.8661	279.738	96.4875	206.812	9.94057	-26.0693
Kaempferol 3-O-feruloyl-caffeoyl-sophoroside 7-O-glucoside	2.81_1111.2892m/z	4.59565	4.13518	2.43024	-44.3297	2.87996	9.28929	3.06991	-49.5465	1.23241	20.8599	27.2218	146.437	30.4984
Ganoderiol I	7.00_525.3575m/z	8.42038	13.432	8.61865	-21.1193	2.51987	12.3385	10.5221	41.632	6.51061	5.777	9.54284	55.3246	46.5737
2-Hexaprenyl-3-methyl-6-methoxy-1,4 benzoquinone	6.04_583.4130m/z	711.584	995.788	757.774	-11.2351	267.943	980.962	868.832	39.1351	761.712	441.43	901.316	49.827	18.3277
Gibberellin A51	7.95_682.3595m/z	87.4606	146.999	46.2152	-60.5772	54.4569	40.3247	31.7822	-32.936	33.8833	13.3288	34.4118	45.7753	1.5597
(ent-15beta)-15-Hydroxy-19-trachylobanoic acid	7.08_700.4540m/z	52.7395	49.7914	41.3826	-19.2777	51.5349	44.5122	46.6274	-2.90717	89.1814	16.7828	31.6575	-40.2487	-64.5021
Isomytiloxanthin	8.00_598.4005n	2339.92	3211.04	3196.49	15.169	1447.8	3812.48	3558.82	35.3091	3340.53	2014.72	3920.72	46.4252	11.9791
Monotropein	2.54_803.2184m/z	6.93996	25.9183	7.62252	-53.6037	13.8896	3.16778	10.6108	24.4132	17.396	3.15128	19.4799	89.6103	-11.3618
Tsugaric acid A 21-glucosyl ester	5.28_683.4099m/z	12.2484	10.328	7.89483	-30.0614	5.73964	20.1423	16.6366	28.5578	13.8109	7.74615	12.2417	13.5751	-59.3621
Gibberellin GA126	3.46_715.2674m/z	4.93246	0.613403	3.45131	24.4641	1.45851	11.4032	6.57426	2.22998	0.981074	5.40113	2.1949	-31.218	17.3683

## Sheet: Table S5
Table S5. RNA-seq data in this study.
name	A1	A2	B1	B2	C1	C2	D1	D2	E1	E2	F1	F2	G1	G2	H1	H2	I1	I2
BraC04g013240.1	13071.9	6698.34	19909.6	32447	17432.6	8611.77	8669.04	19140.5	15168.9	16239.1	10879.5	9067.97	147.106	154.745	18827.1	27383.5	158.141	0
BraC03g022730.1	11481.5	9949.09	88.2695	51.2708	9021.2	10760.6	8616.66	10709.2	5726.13	6385	7009.1	7266.22	11196.7	13237.9	10983.9	10913.1	12975.3	17004
BraC04g026630.1	5550.25	9596.32	15446.2	13642.6	8376.37	8388.59	2495.61	2931.71	6847.87	6899.52	7668.2	6150	8693.64	9134.67	8105.58	10935.4	8973.92	6799.9
BraC03g022720.1	3327.69	3784.94	5.78397	24.0161	6336.3	5978.38	8940.34	8614.75	4743.44	5051.14	4752.97	5038.95	4459.55	7622.24	5838.16	8417.21	8219.98	10198.2
BraC08g024300.1	1973.47	4443.42	2874.18	5006.06	6692.45	4688.41	3213.46	2019.54	5158.02	6267.62	3732.14	2243.18	3305.42	3100.65	7424.15	14548.8	5129.94	4746.04
BraC09g024400.1	3612.52	4732.47	1908.43	2297.54	4732.8	3895.22	1856.33	1771.67	4645.97	4419.91	6840.14	4703.68	3641.57	3294.59	5260.14	6373.58	5447.23	4691.47
BraC09g002620.1	4138.54	6875.73	3319.06	3955.06	4447.95	3407.23	1174.85	1144.75	3861.78	3688.35	3929.58	3357.63	2330.98	2043.46	2931.12	4793	2755.22	2852.26
BraC10g025170.1	5344.65	1789.05	0	0	3291.61	4297.18	1540.75	2213.9	2370.19	2005.4	1809.86	2064.94	5156.91	7112.26	3177.29	3490.41	1849.94	6724.84
BraC02g006470.1	6408.04	5525.49	0.915217	3.56923	4614.36	3662.39	1826.12	2177.67	2175.59	2106.84	1067.14	1600.59	3326.62	5101.99	3303.29	2642.42	3128.5	5375.62
BraC02g013930.1	2231.47	2629.58	1392.06	1220.48	1156.77	3736.11	3188.9	4060.94	1968	2380.07	3374.64	1710.04	3668.23	3278.45	3971.46	4298.78	4502.21	2885.33
BraC03g018350.1	1255.45	1955.63	8288.79	9698.8	2214.98	2510.02	891.685	921.924	4384.15	4610.62	2814.12	2372.82	1177.14	1199.82	1450.85	2578.07	1473.61	925.45
BraCxxg009910.1	1972.31	2209.92	1935.5	2501.84	2354.71	2422.14	1590.56	1596.69	2859.36	2961.27	3990.44	3697.82	2835.29	3123.4	2841.17	3962.58	3135.33	2200.04
BraC10g012790.1	1724.12	2818.85	1798.71	2516.1	1840.48	1766.07	902.1	912.777	3206.67	2275.49	3740.75	3924.77	1677.27	1288.7	3096.01	4558.82	2614.43	1185.59
BraC03g043370.1	1705.65	3460.84	123.868	213.234	1965.56	1608.95	900.869	939.581	2866.12	2745.52	3184.23	2162.1	2053.71	1999.76	3539.66	5194.18	2933.86	1869.42
BraC03g028510.1	4909.4	4730.84	1.96125	1.52354	1507.6	1733.92	3416.15	3313.26	4127.89	2655.99	2118.51	3066.56	1542.73	2016.59	1076.17	656.273	1368.33	873.733
BraC09g040610.1	1095.72	2878.76	2576.2	3729.38	2101.48	1625.96	973.887	639.55	1688.5	2030.25	1545.54	1082.32	2103.91	1686.63	2599.3	5355.68	2402.45	2171.86
BraC10g009650.1	0.16871	0.219366	1770.51	2172.24	679.005	1332.66	4306.74	3902.37	3814.19	4228.46	3376.95	3253.72	2613.9	2910.57	0.654838	0.079437	1670.19	1597.63
BraC04g001100.1	1323.34	2608.51	1440.34	1855.56	1823.77	1550.42	829.241	834.973	2200.41	2001.27	2527.67	2125.08	2004.77	1894.76	2975.28	4084.5	2485.59	1908.94
BraC09g053400.1	990.059	1397.27	1699.63	2350.87	1356.88	1290.93	1068.57	1080.92	1551.03	1605.57	3212.15	2394.22	2218.8	2127.48	2588.49	3686.14	2814.09	1389.07
BraC09g015450.1	1175.15	2288.58	1354.51	1733.6	1530.05	1355.13	858.715	825.261	2502.48	2058.91	3103.06	2754.21	1952.67	1968.3	2090.1	3026.68	2345.23	1496.28
BraC07g026500.1	2364.71	1492.93	3490.18	3289.27	1725.37	1612.24	1113.75	1313.79	2751.81	2387.35	4177.42	3692.07	1185.34	1383.84	219.637	443.047	604.306	739.667
BraC05g044220.1	922.687	2241.86	1603.25	1919.56	1533.34	1044.98	609.833	604.24	2395.64	1983.46	3517.2	3436.78	1097.17	1181.75	2074.93	2773.13	1685.35	983.602
BraC06g020360.1	831.551	1433.8	2108.45	2776.25	981.75	979.276	852.556	778.919	1846.29	1589.78	3118.23	2534.29	1643.64	1481.11	2451.06	3012.73	2050.08	1038.28
BraC08g007690.2	1161.72	1331.42	1281.34	1607.16	1394.75	1491.57	1150.24	1099.14	2073.33	1845.8	2872.06	2200.25	1963.82	2062.58	1816.73	2749.39	2019.6	1297.99
BraC05g007480.1	599.766	347.988	3393	3265.01	1410.42	1466.82	2463.18	2249.64	1297.55	1424.81	1044.54	1090.6	1325.25	1407.22	2583.65	2213.75	1829.11	1877.73
BraC09g070820.1	1059.14	1870.26	1194.98	1490.23	1600.87	1087.42	627.845	547.829	1872.96	1698.75	2552.67	2452.48	1533.55	1773.36	2358.43	3049.14	2250.11	1698.91
BraC09g038980.1	1668.74	2310.02	1448.24	1437.67	2065.44	1791.66	896.152	985.127	1568.22	1584.94	1852.53	1535.18	1542.22	1510.37	1992.15	2555.85	1702.73	1927.77
BraC03g043110.1	1400.27	1092.56	623.313	513.855	2467.91	1276.33	905.854	1047.54	2300.67	2275.08	1899.07	2089.21	1324.93	1716.43	2079.43	1462.22	2126.78	2549
BraC01g016200.1	1569.99	2513.37	1560.79	1573.51	927.428	1738.81	2018.4	1679.4	483.865	835.409	1614.71	1224.05	1811.2	2050.7	1630.56	1757.99	2029.54	2050.03
BraC07g021890.1	1017.45	1730.1	1358.63	1888.84	1345.89	1335.5	591.123	592.42	1499.83	1562.09	2034.43	1458.06	1938.9	1857.78	1971.25	3104.95	2456.14	1269.85
BraC05g010840.1	1001.11	1321.63	642.734	866.255	1201.53	1084.68	823.692	682.549	3350.6	2981.9	4316.54	3724.86	680.613	1279.89	1303.8	1861.77	1006.76	702.91
BraC07g019180.1	2545.89	1880.86	295.89	341.026	1736.81	2747.06	1985.97	2128.88	654.909	647.294	272.809	93.9914	2674.47	2088.9	1496.06	2403.22	2413.62	2169.77
BraC09g062410.1	2496.19	1911.69	142.242	75.8427	2661.63	2342.18	2085.94	2566.24	1699.85	0	850.541	1195.1	1740.37	1147.45	0.135264	2107.03	1841.2	3530.16
BraC02g005810.1	1132.17	1739.71	760.256	1208.34	1226.26	1257.48	971.53	843.728	1621.81	2089.64	1665.7	434.905	2178.09	2025.41	1590.91	2161.51	2387.32	2193.49
BraC01g007080.1	1100.05	875.47	5.16462	3.53174	1110.3	1088.62	1586.14	1816.98	1630.96	1632.84	1022.74	1466.69	2402.58	3369.54	1723.96	1647.62	2232.51	2020.74
BraC07g010770.1	936.621	2282.64	942.434	1503.54	1672.54	902.905	437.76	309.073	1601.39	1777.4	1687.27	1074.68	937.552	835.275	2267.49	3623.1	1563.63	1308.11
BraC06g011580.1	741.15	1809.76	456.739	763.732	872.18	964.114	537.067	454.984	1643.79	1403.07	1970.69	1588.27	1733.03	1664.95	2171.16	3334.12	2384.33	1093.51
BraC09g007460.1	255.965	1578.89	1668.02	1502.06	1573.75	1061.06	535.188	420.604	1486.49	1347.93	2056.46	1990.51	1221.16	1710.73	1093.43	1679.51	1887.86	1679.7
BraC07g015710.1	2662.31	1953.45	170.477	142.506	3525.91	1954.05	636.719	847.72	1220.46	1350.42	1192.37	2055.79	677.088	783.934	1007.97	526.652	581.985	3368.37
BraC08g028580.1	622.017	1341.01	711.414	340.095	906.886	453.071	468.082	599.12	2298.68	1454.84	2287.6	1824.55	1746.01	1683.59	3213.4	1888.11	1771.36	718.317
BraC01g032950.1	1478.1	2210.91	1898.82	1945.72	1909.02	1963.9	1246.95	1284.25	244.269	170.863	1386.13	1108.7	1954.13	2021.58	332.37	323.625	1481.63	1071.31
BraC03g001010.1	2492.38	1846.13	1485.54	1038.63	1564.31	2599.98	2173.96	1757.49	693.36	876.844	1239.5	1106.27	416.169	631.313	1450.67	584.579	769.982	741.912
BraC06g015510.1	3417.65	2223.61	288.858	242.642	3346.34	1998.76	822.931	975.437	775.582	682.595	595.432	1192.52	834.608	899.36	877.827	572.787	694.244	2866.32
BraC10g005290.1	855.071	1401.75	1051.01	1252.47	1127.77	1070.96	803.039	791.96	1257.81	1394.7	1943.77	1758.95	1198.96	1163.99	1419.13	2015.85	1492.28	1251.14
BraC01g021500.1	1157.41	1561.76	523.14	274.218	950.168	854.516	1349.97	1447.22	1547.59	1125.95	2206.3	2400.51	1116.54	1847.17	1761.64	931.396	1136.29	1052.42
BraC06g019640.1	563.382	1079.74	1661.69	2176.24	763.518	760.32	592.147	607.863	1312.48	1236.8	2267.24	1837.83	1257.88	1051.8	1489.96	2339.18	1452.24	740.792
BraC08g022550.1	1030.87	1426.28	566.11	694.061	1115.38	1582.74	1245.76	1352.86	1159.89	1377.84	1338.19	1018.57	1584.31	1279.34	1249.02	1553.31	1446.32	1495.01
BraC09g009080.1	1199.22	1340.16	219.87	649.506	926.43	1089.22	980.987	1042.19	977.546	1494.54	1370.71	1086.38	1695.07	1475.23	1176.03	1753.28	1869.64	1773.4
BraC07g041960.1	1211.39	1485.57	908.864	1464.57	1455.09	972.759	52.3531	21.782	1469.19	1528.57	1858.27	1417.43	1156.91	1532.53	1088.26	1404.39	1419.62	1613.69
BraC03g048720.1	2348.4	1720.43	108.963	121.924	2124.22	2307.18	1599.02	1495.98	247.514	463.963	311.873	204.431	1345.53	1215.86	1579.72	1371.8	1386.21	2026.78
BraC01g008670.1	1107.28	1641.3	849.106	1436.7	1414.89	1320.68	749.294	209.377	1351.78	1276.03	1333.56	1284.41	1096.11	1396.38	1071.66	1765.82	1371.76	926.909
BraC09g071740.1	695.992	1021.97	1039.07	1549.77	1119.14	1225.95	599.845	634.178	1310.64	1298.23	1662.08	1379.56	1624.26	1505.49	843.776	1231.7	1369.64	980.282
BraC03g016060.1	1340.4	1870.91	283.771	273.705	1220.93	159.374	1304.6	1301.45	1273.43	1192.34	2058.53	1787.48	1188.98	1053.99	1360.23	1072.29	946.783	1066.67
BraC08g034820.1	796.493	1350.68	992.068	1235.47	1159.69	1061.67	476.263	479.913	1005.81	1035.41	1384.86	1204.4	1334.46	1193.46	1305.13	1916.43	1520.48	1169.72
BraC09g024340.1	481.922	583.273	1364.22	900.309	871.805	623.875	437.378	142.599	1771.67	1874.5	1380.54	1796.8	1052.69	1496.04	705.578	705.859	975.479	1529.36
BraC06g015400.1	836.907	1177.78	850.079	1691.8	1039.63	1040.58	597.643	564.131	941.267	1264.79	1111.9	610.146	1151.66	871.276	734.918	1707.26	1322.43	1114.05
BraC06g049790.1	581.435	135.946	1027.49	767.423	1462.09	1324.88	703.481	1096.88	1296.01	1448.04	1669.61	1797.11	729.484	781.205	530.365	443.81	1016.97	928.907
BraC06g005440.1	616.033	1222.34	805.268	929.454	1015.97	794.847	407.743	349.069	1252.68	1175.99	1199.81	1158.91	672.567	715.571	1275.93	1760.33	1161.11	990.419
BraC10g009800.2	0	0.20108	1479.51	1220.7	258.975	301.511	1989.92	1775.36	2677.07	2574.99	1203.06	1509.45	457.96	616.843	0.163436	0	212.549	239.52
BraC04g024000.1	709.109	1025.57	734.865	1021.91	986.746	822.377	342.845	410.239	1135.48	1030.47	1225.62	1050.45	781.307	936.314	837.677	1404.96	1080.41	826.227
BraC01g024320.1	628.775	862.091	732.776	920.656	748.968	479.542	373.207	424.159	1085.95	1086.47	1451.99	1281.45	861.737	853.97	1262.08	1213.86	1132.17	869.41
BraC09g013520.1	1014.82	1054.99	702.216	553.572	1118.11	652.277	427.784	744.687	1217.32	1047.33	1469.17	1763.09	574.061	863.162	662.038	546.455	848.544	960.415
BraC03g021290.1	347.301	432.555	2598.8	4071.96	573.594	437.002	237.39	298.69	686.84	745.842	1825.34	891.454	309.021	261.309	203.688	615.56	475.952	539.743
BraC01g010560.1	323.656	862.25	786.715	779.401	650.024	401.233	452.829	667.073	875.126	1395.6	2651.36	1656.79	425.153	551.884	568.897	956.929	591.204	783.373
BraC03g040630.1	699.426	921.453	559.099	842.932	680.107	953.518	504.423	513.09	831.576	977.694	866.601	593.032	1060.65	971.257	637.033	1278.44	943.417	851.511
BraC05g038390.1	847.403	1376.84	1017.21	680.67	1210.05	758.263	267.427	479.788	887.785	828.651	1429.74	1422.08	392.985	553.44	467.278	212.271	494.383	689.749
BraC09g070410.1	1567.3	2239.43	260.855	93.5593	2134.76	1571.33	540.037	518.231	1097.73	771.931	338.952	425.386	243.537	242.941	160.867	286.379	165.352	1170.47
BraC09g069090.1	762.282	1451.62	264.147	124.787	722.362	691.138	794.916	730.706	1028.3	747.853	1822	1891.33	505.542	1032.57	384.294	27.4302	534.466	304.375
BraC05g030940.1	824.786	657.511	232.86	408.917	1139.54	1181.73	2219.29	1390.33	151.6	476.315	20.8	81.8263	953.766	1104.82	426.777	631.393	650.368	1123.29
BraCxxg003460.1	162.031	315.855	196.065	216.334	214.23	247.291	159.467	159.408	1559.92	856.265	1181.21	917.409	267.083	205.953	2062.12	2385.45	1304.34	882.433
BraC08g000590.1	855.023	1050.67	53.7559	42.1032	1019.51	66.0969	452.816	329.625	898.791	882.125	967.279	865.069	843.958	934.729	936.252	1153	1029.81	867.134
BraC09g025390.1	1247.56	947.334	192.838	142.4	974.133	1372.67	539.81	670.201	614.821	752.557	1403.35	802.241	658.284	697.705	326.813	473.822	756.505	637.93
BraC07g031720.1	655.896	715.838	71.554	52.5888	689.498	795.828	1013.92	962.38	571.245	605.602	585.715	549.696	1112.87	885.755	1351.97	830.177	975.346	594.527
BraC08g003480.1	781.728	862.236	423.58	415.763	822.912	666.712	660.491	643.435	723.088	670.203	947.473	934.193	657.751	729.785	723.584	645.783	685.964	699.893
BraC04g029230.1	1390.18	820.115	282.669	229.466	1165.98	1506.51	208.428	168.822	633.169	976.032	425.653	481.211	341.762	469.403	1329.57	600.289	723.57	815.895
BraC08g004530.1	1823.71	1609.89	129.946	139.691	980.072	1088.52	595.078	818.202	187.14	189.566	657.49	424.625	741.555	736.121	545.981	353.392	606.692	812.79
BraC05g043870.1	373.783	773.224	282.924	232.282	1202.15	764.299	733.408	576.855	327.97	397.665	682.169	326.697	1498.52	1536.03	415.358	419.116	1108.29	768.114
BraC05g010850.1	362.975	950.4	653.018	913.097	469.168	445.63	210.524	164.38	1344.76	1393.34	931.332	807.63	215.394	248.538	980.577	1476.83	500.612	324.368
BraC02g000150.1	378.231	777.156	256.991	345.474	605.342	497.257	193.22	176.96	1204.65	1233.97	1087.84	1094.33	393.695	388.57	928.704	1451.74	725.029	463.343
BraC06g002100.1	401.225	749.518	499.924	771.414	692.569	645.828	250.549	308.657	891.775	788.956	1118.97	942.402	559.865	548.8	681.8	987.108	786.387	539.686
BraC10g019050.1	837.489	966.207	401.978	276.1	473.671	533.67	513.043	511.42	670.616	564.829	1301.6	1250.67	586.978	745.35	973.924	512.606	566.203	470.041
BraC02g011280.1	1157.88	378.227	5.75542	3.43974	622.422	726.817	822.919	667.267	126.365	298.487	563.411	354.903	40.6609	41.5997	4865.39	76.2738	510.817	881.871
BraC07g032920.1	560.822	852.096	258.187	315.447	756.966	702.44	549.009	554.761	833.19	1033.87	659.954	656.593	765.884	840.254	550.54	670.535	738.891	753.124
BraC03g038370.1	217.856	411.725	21.3812	31.4022	662.452	581.839	381.216	0.792086	821.262	293.56	691.089	60.7088	3301.78	581.072	873.974	1047.87	1415.12	600.973
BraC09g020040.1	8988.77	96.4698	119.309	67.1747	84.7344	544.105	594.746	55.8385	680.317	77.0038	41.2185	247.501	55.0643	87.2223	94.1278	67.5022	0	66.4593
BraC05g037730.1	234.388	400.501	13.6677	8.95331	265.92	335.701	345.401	568.68	329.058	370.17	855.281	361.025	1639.35	1893.11	1419.45	913.353	1417.09	495.243
BraC08g036500.1	1747.11	896.132	25.5584	10.2299	1313.53	1428.19	124.813	179.027	670.881	835.376	667.173	1294.29	334.314	392.411	612.929	149.306	379.951	802.255
BraC08g032050.1	584.393	447.482	288.265	639.22	554.295	1195.8	1172.45	983.543	75.9653	111.003	79.0668	24.4848	1153.63	908.546	1137.88	1222.51	929.858	335.33
BraC02g029670.1	712.919	610.328	331.114	206.228	658.245	817.791	647.154	681.961	474.422	593.424	648.505	536.652	868.925	962.055	763.591	661.029	941.938	626.52
BraC05g030050.1	1928.43	1134.44	187.35	108.485	963.342	1747.81	1138.36	1022.52	562.707	712.904	128.808	161.122	660.842	401.082	18.1548	17.7468	259.576	568.668
BraC09g041160.1	730.751	793.489	20.2212	31.227	605.793	706.89	1277.84	1293.97	788.818	848.268	1083.28	1075.98	129.672	93.5875	734.422	733.212	475.179	290.131
BraC01g012930.1	73.1878	25.7391	3284.12	2480.59	207.401	312.412	390.073	320.219	59.3779	51.9835	22.1807	15.112	636.641	296.787	882.231	1251.71	823.182	291.569
BraC07g039570.1	346.989	400.442	717.385	708.319	329.941	314.11	310.4	377.004	907.752	892.399	1306.62	826.719	791.754	832.507	478.72	678.973	672.134	475.36
BraC07g010040.1	409.329	525.932	366.061	577.592	437.13	502.841	279.198	272.053	660.346	538.713	1006.72	721.305	699.378	608.949	891.284	1448.5	873.395	456.559
BraC08g014260.1	743.55	750.266	348.48	256.565	876.18	687.92	587.69	690.288	1021.29	914.796	756.107	160.733	507.702	491.28	610.054	497.762	438.538	935.171
BraC03g014070.1	641.512	592.836	265.926	197.674	477.131	651.83	435.947	438.462	270.595	327.832	608.42	278.689	1235.96	1206.27	810.082	840.366	1205.57	732.515
BraC09g017310.1	321.767	622.04	463.713	564.886	675.197	555.349	314.325	266.022	653.471	809.68	525.961	718.94	692.472	663.164	772.842	1104.94	793.886	562.066
BraC03g018160.1	107.048	463.536	383.261	147.653	622.501	114.897	271.057	319.055	701.434	613.173	1212.15	1157.3	27.2539	47.0045	2423.51	1247.91	814.071	406.364
BraC03g045670.1	499.078	699.104	238.93	264.943	698.716	780.506	496.302	508.643	588.692	640.461	709.04	601.825	812.611	685.391	615.348	772.175	725.229	716.601
BraC10g027720.1	1596.33	1032.97	91.2406	108.057	1061.64	758.768	681.308	710.05	461.896	580.404	284.744	509.3	253.453	258.868	663.609	560.191	532.562	808.062
BraC03g027710.1	380.438	510.32	739.094	966.564	475.036	387.598	334.823	332.995	800.487	711.607	875.424	689.943	482.835	427.713	655.745	1103.75	643.402	435.401
BraC01g035250.1	1582.13	803.567	129.989	100.759	693.094	968.602	1078.92	1123.35	456.245	671.358	116.023	85.1489	501.771	610.851	290.214	280.283	524.161	711.696
BraC09g059650.1	515.571	463.954	700.844	1532.79	349.915	797.299	846.392	688.483	165.607	283.72	199.298	142.481	973.632	499.142	236.07	561.918	896.61	756.975
BraC07g034410.1	569.878	906.752	291.809	163.223	171.939	920.556	562.009	973.927	729.525	875.547	1316.07	745.862	391.767	511.183	390.52	220.235	230.074	485.356
BraC06g006110.1	417.97	600.873	515.458	707.389	555.271	511.326	416.591	414.051	534.172	640.817	993.49	537.727	857.087	750.321	255.565	457.106	642.556	540.461
BraC10g026720.1	714.828	947.806	311.984	347.093	548.755	600.286	441.682	540.079	400.713	496.709	663.384	415.707	626.698	533.351	637.132	661.308	558.069	667.895
BraC07g015630.1	0	0	1141.73	0	0	0	0	0	0	2991.87	0	5978.52	0	0	0	0	0	0
BraC04g014770.1	652.246	621.124	229.269	179.439	685.792	564.852	605.497	759.561	565.496	605.576	576.911	527.332	713.012	857.632	436.642	417.261	591.136	509.883
BraC09g052510.1	164.769	207.695	382.555	481.702	493.679	428.734	3.15477	3.70482	761.752	910.082	464.89	384.718	749.999	613.657	877.73	1267.53	935.918	898.903
BraC07g038360.1	559.453	750.502	527.135	828.623	467.159	545.826	367.579	389.943	816.748	839.788	880.28	537.534	310.271	265.382	524.369	735.512	301.033	314.185
BraC03g028830.1	723.851	824.43	13.3956	16.3557	403.553	412.852	657.818	674.059	19.4395	15.5876	492.311	395.482	778.954	745.077	794.903	1110.22	972.186	804.257
BraC04g022790.1	552.134	685.522	269.879	337.026	596.036	574.151	601.704	562.445	569.195	774.455	603.17	686.819	601.836	527.857	407.303	466.96	487.898	499.582
BraC05g000920.1	710.501	704.238	221.118	240.214	785.086	550.356	546.411	553.024	653.712	703.154	649.022	622.113	342.255	437.557	352.964	503.033	436.778	517.558
BraC03g006050.1	408.159	570.54	165.475	248.186	434.072	578.816	648.544	687.445	479.085	561.524	506.151	327.742	775.81	534.326	546.807	936.146	532.58	460.228
BraC03g036140.1	487.497	553.804	111.273	289.215	396.75	661.151	712.009	654.148	340.656	455.442	349.232	306.679	771.888	575.968	423.968	779.166	761.265	618.031
BraC03g024880.1	564.033	510.808	233.456	256.824	524.95	640.658	707.526	702.356	610.089	458.11	816.555	809.206	378.988	339.114	412.882	377.27	438.587	400.255
BraC04g015770.1	399.245	367.031	655.854	937.462	357.308	399.25	642.882	613.483	370.495	471.158	437.076	392.206	686.004	637.352	330.516	425.07	570.971	486.519
BraC09g050220.1	261.321	278.561	830.97	1244.34	388.407	422.916	632.663	591.056	89.1811	115.663	273.033	270.164	496.717	459.707	559.536	759.419	685.637	570.515
BraC06g044410.1	113.355	412.473	586.731	1026.39	434.563	231.106	146.619	110.344	1005.97	830.358	813.47	407.813	102.873	96.2922	618.104	1329.64	298.194	284.253
BraC08g010440.1	816.035	597.811	389.455	355.931	439.504	687.173	385.447	654.998	405.788	561.175	731.721	705.084	413.352	409.841	253.607	66.7942	376.093	439.694
BraC01g005010.1	296.404	422.764	352.044	165.936	187.484	76.9872	361.8	352.47	695.993	413.9	1304.61	1391.79	345.691	705.686	583.893	429.872	247.367	204.761
BraC09g066980.1	235.383	263.391	940.468	314.897	315.478	336.011	1311.14	1110.94	789.509	608.547	234.76	642.263	75.7971	193.39	657.932	180.373	127.176	146.18
BraC01g040380.1	285.622	297.094	2322.72	1069.62	328.803	270.219	384.128	392.298	400.18	481.394	400.733	446.534	187.334	220.443	230.826	237.427	239.017	275.548
BraC07g033110.1	773.391	854.946	199.829	144.404	504.282	513.467	366.674	545.935	304.424	462.571	625.829	745.586	336.375	418.801	326.71	193.138	507.393	588.889
BraC04g012550.1	578.988	687.984	449.246	295.188	203.8	389.17	790.158	771.967	354.076	241.015	695.374	442.244	635.056	884.935	337.944	185.672	271.825	174.181
BraC01g000200.1	908.286	360.829	689.325	906.521	689.518	919.29	170.647	170.573	591.24	667.715	399.873	260.243	293.173	241.318	208.566	284.377	289.925	255.823
BraC09g013040.1	496.722	574.172	417.237	360.171	807.412	397.632	257.898	425.893	420.149	459.369	770.683	841.654	224.613	294.594	422.584	256.111	331.994	540.508
BraC05g005880.1	621.01	820.477	347.628	287.754	523.968	427.323	297.517	270.918	940.865	947.854	849.618	793.111	97.4743	125.309	149.296	211.816	123.8	334.52
BraC07g005000.1	476.662	444.497	14.9329	8.78729	413.636	509.331	729.396	617.471	284.653	393.638	304.482	198.968	689.539	674.797	647.12	601.054	648.723	471.388
BraC02g007020.1	203.46	298.952	1246.34	1033.57	280.246	471.665	686.561	460.017	518.754	374.376	381.377	208.217	317.601	241.868	514.306	284.445	308.342	279.216
BraC06g014450.1	117.913	205.719	7.25157	18.0472	245.044	192.682	731.263	775.579	1488.38	262.693	114.944	149.624	154.425	69.819	2835.13	513.466	81.8822	69.2388
BraC07g039680.1	1033.28	813.101	490.894	294.899	535.453	273.632	206.011	240.158	557.597	401.698	584.671	947.519	182.686	209.994	281.171	116.225	162.33	698.622
BraC04g003170.1	376.802	574.184	191.398	130.248	521.959	334.921	482.328	487.78	385.504	382.622	490.249	512.674	515.196	586.049	520.013	457.835	564.053	505.178
BraC10g019070.1	419.273	412.788	696.466	704.648	337.15	477.916	622.278	590.916	309.816	345.768	172.6	201.937	522.324	439.883	426.863	382.457	460.116	470.381
BraC06g033710.1	219.473	309.075	801.497	936.725	253.601	207.835	251.949	232.021	563.493	529.978	798.617	536.304	37.9216	36.9281	645.888	923.479	364.564	270.514
BraC03g022330.1	136.192	140.121	348.163	216.022	249.246	256.704	234.12	239.2	377.274	471.028	630.559	734.202	773.933	943.18	718.871	397.514	635.893	413.319
BraC01g036610.1	240.584	450.491	219.196	324.062	344.813	275.312	188.226	207.79	486.207	573.78	537.926	494.48	389.093	358.778	600.224	928.506	550.389	544.008
BraC09g028150.1	474.719	499.204	443.488	655.984	456.544	558.073	0.63983	1.54635	147.162	287.273	140.299	97.3869	693.48	581.993	608.822	769.081	736.616	539.264
BraC07g009660.1	656.483	613.547	224.424	204.742	546.344	738.19	549.465	532.515	404.334	457.344	427.987	414.475	565.515	667.337	18.5462	37.6243	292.843	317.617
BraC03g023940.1	629.064	393.4	506.709	1110.25	626.411	588.534	310.216	274.983	137.89	206.611	21.5147	104.652	703.009	412.915	251.614	291.918	643.039	447.685
BraC08g003800.1	251.172	315.55	36.4943	85.0727	434.1	267.712	528.904	424.279	124.014	123.933	82.2187	150.589	1220.34	1506.72	458.907	298.551	874.449	442.183
BraC01g016220.1	678.566	550.996	220.384	249.063	259.954	485.354	547.901	540.867	346.705	464.941	353.197	394.111	472.091	524.664	369.912	278.112	470.032	374.136
BraC08g022940.1	404.343	346.844	178.999	170.041	727.426	918.306	261.18	326.209	210.055	265.956	141.895	170.596	557.466	700.851	478.667	369.75	547.45	757.558
BraC09g046240.1	110.463	176.698	622.65	440.87	277.304	285.601	653.03	735.006	108.755	130.523	367.941	188.858	625.976	587.237	451.86	588.403	497.042	613.474
BraC02g008110.1	286.441	495.733	366.192	263.639	424.945	176.262	342.724	327.585	686.44	424.687	1095.33	1226.73	130.754	228.35	322.683	307.071	174.753	155.36
BraC08g016240.1	815.515	599.57	362.665	275.032	386.328	553.841	137.217	191.527	362.69	477.447	1096.15	345.231	226.832	196.434	237.258	367.933	252.923	430.923
BraC06g045240.1	373.769	481.208	270.167	394.987	385.669	315.567	206.572	215.257	383.309	442.679	566.116	388.086	437.099	386.191	480.551	661.473	501.054	411.166
BraC03g037790.1	296.787	336.175	136.935	107.646	102.618	327.451	376.555	425.6	317.904	322.307	565.747	361.761	813.107	849.788	537.21	477.586	607.28	328.463
BraC04g000040.1	508.675	560.162	202.07	194.833	472.999	558.019	86.0274	122.184	513.227	514.716	512.358	464.541	195.37	444.737	453.185	420.52	416.975	499.932
BraC02g040120.1	179.924	415.847	308.214	350.309	432.687	283.897	231.014	259.131	551.014	619.461	707.607	775.605	113.465	115.582	423.39	693.718	245.346	337.828
BraC05g001460.1	365.683	394.746	336.145	320.86	301.707	358.743	308.994	241.504	457.819	602.565	698.94	418.364	231.617	270.648	433.646	473.044	410.168	387.854
BraC10g005150.1	145.978	184.675	90.6067	63.6171	186.69	214.287	287.594	294.504	305.335	328.476	544.103	314.601	770.786	855.5	748.576	669.278	652.735	247.43
BraC07g026140.1	584.729	138.724	23.0405	12.5108	84.4367	26.8542	23.4439	27.4048	1178	932.01	1208.97	1990.34	84.0623	135.201	131.228	56.9222	93.8383	122.969
BraC07g007530.1	248.751	236.596	337.341	376.452	218.986	694.335	775.426	651.255	276.057	255.188	178.676	163.489	378.19	249.14	397.777	594.724	456.268	332.965
BraC04g006130.1	322.093	360.299	48.4628	67.3058	237.192	218.086	417.064	426.63	339.507	415.947	366.367	310.023	545.573	451.664	416.76	673.473	578.345	573.103
BraC04g000050.1	288.194	371.758	395.409	583.055	461.639	292.267	115.58	109.963	320.212	373.298	353.071	359.047	548.431	519.552	300.651	420.431	453.85	485.839
BraC08g033760.1	429.961	449.921	191.212	232.848	480.172	375.651	380.434	332.096	353.008	379.129	409.203	433.705	407.076	403.23	349.462	359.97	392.144	384.12
BraC06g004980.1	589.996	423.963	253.594	213.919	398.662	568.42	319.212	311.512	359.482	240.687	453.521	486.762	379.63	366.616	348.283	327.009	351.737	309.931
BraC08g002830.1	814.27	808.958	78.971	34.639	999.327	699.767	457.187	453.009	217.127	328.431	261.335	254.943	155.594	247.969	118.052	273.551	189.463	306.064
BraC03g041180.1	584.682	556.419	77.2698	155.818	685.997	620.995	849.566	597.943	150.516	249.846	63.7948	119.533	471.43	483.956	111.739	146.105	187.658	509.324
BraC10g002860.1	404.344	339.103	372.003	329.9	536.446	469.649	203.706	195.706	407.812	337.246	250.653	207.675	394.558	397.76	453.319	350.317	516.027	444.504
BraC10g030420.2	198.706	226.365	42.3717	37.4626	107.135	236.186	774.328	743.139	525.751	396.734	320.23	234.888	432.484	394.723	615.408	545.682	404.143	335.898
BraC10g034640.1	583.369	605.008	276.608	150.894	734.338	587.161	157.409	214.02	484.589	407.092	406.16	531.788	35.6065	57.2682	289.053	440.893	230.651	376.77
BraC07g031120.1	325.059	511.591	274.275	346.944	393.022	419.182	221.426	206.608	553.312	578.806	607.1	584.705	413.69	384.663	153.683	1.0085	297.659	246.133
BraC08g006660.1	229.349	178.765	438.07	353.404	171.08	467.14	800.852	761.846	291.415	334.806	245.893	247.866	405.683	412.664	345.212	240.506	326.708	218.102
BraC01g005930.1	268.624	270.042	888.836	802.412	437.021	252.694	261.214	265.924	270.316	253.382	336.346	435.004	375.757	330.789	352.443	146.152	216.113	281.568
BraC03g029050.1	325.477	321.657	149.385	111.247	274.615	354.68	382.77	341.225	257.185	311.176	376.639	306.198	416.725	394.307	465.699	620.974	570.677	446.215
BraC04g005080.1	365.181	441.958	218.081	163.29	344.246	405.68	544.307	507.621	459.727	481.643	354.503	402.867	254.851	266.224	333.24	272.025	306.646	259.17
BraC01g048510.1	319.729	337.863	10.5756	12.3664	745.383	115.323	453.061	381.506	165.956	115.1	237.313	726.361	365.104	463.972	494.392	261.71	403.023	747.83
BraC08g033770.1	636.113	452.683	688.106	320.162	416.814	394.408	288.522	284.245	547.294	270.988	445.865	668.586	184.701	153.491	235.647	59.6997	63.8804	241.888
BraC08g033640.1	28.9512	12.4828	106.769	97.9829	409.126	178.151	87.882	88.9159	412.051	731.056	304.974	175.216	328.41	318.051	1452.25	520.208	510.243	578.683
BraC10g030010.1	2186.95	1334.28	0	0	709.259	850.397	13.1644	0	232.676	437.624	74.3245	176.608	13.5988	0	0	6.48348	102.267	190.251
BraC06g016750.1	263.41	506.328	131.578	153.16	250.367	262.907	379.517	408.089	183.566	424.074	694.036	566.733	430.403	205.808	491.961	402.861	418.008	99.6536
BraC07g039360.1	209.798	339.166	2141.66	1329.58	115.153	87.6715	60.1167	106.517	98.8816	112.953	409.329	297.714	162.492	250.041	145.651	41.2537	187.27	175.615
BraC07g034640.1	319.039	264.556	689.114	723.128	292.93	237.99	523.031	503.41	305.432	322.184	205.438	239.83	259.281	257.92	265.459	231.63	271.468	309.766
BraC10g034010.1	353.185	395.192	109.145	134.692	349.302	230.924	258.25	262.557	403.923	451.611	512.08	412.818	546.964	355.993	339.342	434.717	366.691	299.63
BraC09g051560.1	345.464	373.077	195.955	183.131	285.8	384.376	480.076	446.456	372.49	257.183	418.763	388.818	339.139	306.209	411.355	318.256	373.688	317.334
BraC02g015910.1	1046.09	721.246	0.918308	0.135128	34.0587	208.833	5.99971	211.458	439.537	741.735	598.421	1010.76	67.3936	816.048	12.1765	144.659	5.03491	108.424
BraC06g014730.1	408.029	401.797	199.845	195.445	478.72	826.586	419.839	374.007	215.949	313.815	283.309	411.295	415.448	379.913	116.404	43.7491	339.884	263.801
BraC01g000920.1	164.474	321.076	769.141	534.367	248.049	254.574	281.495	220.303	331.825	371.147	383.335	307.209	315.171	378.592	362.308	293.245	294.526	235.504
BraC08g010880.1	293.108	403.538	270.115	386.76	365.8	338.582	144.905	181.087	336.067	328.863	450.839	348.063	295.823	321.548	353.739	522.091	409.141	302.43
BraC08g008600.1	251.286	252.877	587.675	812.434	310.36	234.055	214.779	176.281	163.142	217.659	222.779	222.62	369.18	426.369	323.991	373.194	438.546	412.283
BraC10g011880.1	233.635	272.291	711.733	445.442	328.365	251.008	344.543	312.663	430.69	435.926	329.273	360.111	251.614	298.405	235.516	227.704	227.32	311.344
BraC08g034300.1	469.789	395.271	523.79	470.941	337.159	395.078	489.149	461.796	270.777	258.765	193.211	209.152	243.615	294.214	275.27	250.568	216.127	176.458
BraC02g024180.1	1021.56	650.543	155.71	127.413	1122.6	637.095	174.177	199.045	306.405	297.591	200.23	445.028	56.1781	43.7508	84.8253	29.8578	34.2777	323.546
BraC09g049850.1	295.223	296.078	127.687	168.946	324.635	290.705	454.086	520.202	278.375	314.82	266.897	207.119	442.701	498.263	362.87	394.384	429.248	231.051
BraC08g000600.1	360.347	336.853	406.163	461.539	236.234	419.474	399.465	418.184	265.857	294.403	89.486	85.2692	353.881	431.48	243.317	290.378	395.973	392.728
BraC06g001370.1	595.375	570.36	118.639	92.3681	622.905	486.773	191.451	231.629	363.031	344.829	380.205	568.766	176.209	192.562	262.107	152.148	153.621	318.988
BraC07g040940.1	243.85	575.039	96.7508	141.947	445.664	588.179	602.453	481.539	118.638	317.75	221.28	130.617	313.389	242.885	382.631	283.715	180.395	414.875
BraC04g011980.1	611.802	748.506	0.501221	0.066123	284.895	402.051	0.31795	1.03772	378.317	509.163	371.565	273.086	0.474289	0.565531	625.977	713.751	402.038	414.622
BraC04g000690.1	161.936	195.657	91.178	55.9184	344.569	145.641	201.966	288.907	635.184	521.411	565.417	656.928	107.175	166.367	589.584	432.19	275.981	267.447
BraC06g011390.1	170.12	405.237	166.125	163.948	466.781	376.987	398.459	355.265	303.476	277.454	278.293	219.636	285.348	289.318	498.458	349.893	328.187	343.975
BraC06g002110.1	195.687	341.818	234.24	267.376	325.494	217.871	162.953	165.107	459.689	443.005	436.223	470.12	280.203	268.938	303.131	383.287	352.911	326.473
BraC02g006730.1	432.323	330.09	499.531	500.763	225.127	294.845	728.251	576.01	0	0.049616	166.977	162.067	313.112	355.329	375.585	333.52	235.485	91.2178
BraC05g026260.1	381.117	401.99	123.511	127.507	580.793	971.843	221.38	231.296	240.624	402.623	178.271	432.688	250.187	198.922	224.308	137.277	187.29	316.249
BraC06g036780.1	354.855	474.021	272.709	240.625	323.93	288.168	220.737	248.946	327.529	286.282	706.513	444.278	194.068	237.149	273.617	176.198	222.62	262.639
BraC10g003800.1	274.094	285.551	472.626	723.048	256.578	257.953	266.158	220.19	211.44	238.35	196.288	191.011	348.237	337.739	220.412	355.796	300.793	313.66
BraC03g044030.1	31.3275	59.8045	317.412	224.307	118.152	137.988	1124.73	961.472	482.23	333.517	20.8367	24.6163	192.414	161.607	703.461	381.64	43.5112	121.164
BraC09g014450.1	318.305	330.074	284.822	428.386	299.377	317.939	368.553	335.709	167.599	225.209	165.298	133.402	455.137	197.788	180.285	234.407	480.903	482.127
BraC07g032210.1	402.731	495.716	230.789	194.415	365.019	276.614	159.596	271.216	321.088	282.031	457.584	455.437	230.396	270.653	285.86	193.632	228.681	278.523
BraC03g062860.1	29.1932	71.7223	511.159	238.588	182.643	60.1238	98.6861	102.086	643.901	851.867	557.096	519.804	212.426	378.374	271.33	127.602	190.409	349.395
BraC05g003560.1	179.92	212.101	222.769	171.059	249.346	202.165	232.382	256.196	366.464	365.548	705.99	481.741	253.693	276.503	324.535	306.779	262.969	280.091
BraC03g011000.1	294.755	316.544	468.365	558.462	252.187	292.135	404.497	372.631	207.378	229.01	134.367	148.449	250.577	214.962	285.433	297.829	273.2	304.493
BraC09g070730.1	271.998	467.257	123.696	149.956	639.18	458.05	315.277	423.609	403.83	747.665	439.278	273.79	0.867344	1.70779	99.4736	149.621	164.077	174.456
BraC03g043490.1	462.191	413.754	220.554	267.213	290.483	341.461	393.288	382.073	132.893	211.569	192.201	136.15	255.888	295.542	213.563	306.413	269.616	407.802
BraC07g009170.1	264.067	283.653	143.281	149.988	254.107	273.908	281.666	222.483	326.231	414.309	331.01	247.184	295.025	253.586	352.69	425.128	295.551	341.366
BraC02g039250.1	147.563	347.392	788.12	955.124	283.072	337.074	190.43	186.72	68.5515	197.819	73.9913	159.298	336.497	266.984	130.768	235.679	265.142	182.343
BraC10g013010.2	221.343	312.588	105.692	95.4918	327.838	226.86	222.896	256.137	316.367	334.743	320.262	361.644	313.076	374.469	277.686	311.221	364.394	375.895
BraC05g043110.1	365.122	697.629	104.285	68.2889	353.876	567.149	313.912	329.484	395.538	328.111	223.967	273.235	155.653	207.815	172.041	185.069	133.834	224.055
BraC03g014010.1	765.082	827.886	598.82	347.548	516.198	432.547	12.6141	13.4008	422.614	279.707	284.777	369.056	6.16998	7.41153	28.1603	6.98198	50.5698	117.756
BraC02g040190.1	193.098	235.55	504.849	674.601	237.788	255.967	233.809	200.111	191.027	332.501	144.939	117.547	275.562	257.793	187.029	378.335	323.41	310.336
BraC02g039330.1	1.74176	0	53.6202	53.8481	317.018	149.834	230.382	250.58	0	0	327.045	112.215	1239.62	1653.76	0	0	326.034	297.555
BraC03g042630.1	51.0377	102.473	385.308	182.763	31.8344	65.2006	615.567	588.671	466.434	386.949	406.207	403.393	182.047	358.983	382.755	160.136	159.536	76.9534
BraC04g006630.1	522.424	4.05341	18.2492	18.6622	535.969	642.852	38.9571	28.5953	108.921	26.6265	23.7705	22.8075	254.136	177.789	1061.61	551.099	392.827	513.649
BraC07g030900.1	197.458	312.02	339.572	344.238	277.397	242.933	175.711	211.564	259.535	278.625	502.448	286.859	261.247	242.158	207.95	302.371	281.432	209.101
BraC07g008930.1	236.608	232.218	101.108	105.831	237.037	329.782	392.127	416.249	293.844	336.887	291.957	216.263	325.582	292.804	246.45	302.474	279.898	275.743
BraC09g045410.1	436.062	748.131	1074.59	723.909	241.795	317.077	368.075	423.551	0.093394	0	335.186	241.061	0	0	0	0.068594	0	0
BraC01g006410.1	280.997	351.586	94.8432	90.1128	261.87	269.872	356.93	376.844	335.112	363.88	331.207	333.841	242.85	268.067	223.921	225.874	202.11	288.713
BraC07g010760.1	0	349.83	201.487	0	390.153	0	0	0	514.211	559.635	0	347.504	0	218.651	756.015	1069.29	476.885	0
BraC09g019570.1	201.808	287.069	164.626	106.136	302.733	268.318	353.601	358.107	329.717	267.387	272.398	270.417	345.853	375.577	283.998	182.536	272.728	224.035
BraC09g038640.1	262.498	329.417	145.073	113.659	536.106	286.155	271.329	311.291	256.433	226.743	221.555	217.806	330.999	449.731	124.107	148.462	276.464	355.709
BraC02g012070.1	637.831	659.687	0	0	397.255	238.809	3.49751	5.98216	64.1435	61.6807	117.763	219.66	320.194	488.252	416.635	393.276	390.954	431.674
BraC05g028260.1	236.424	260.426	295.676	467.118	336.409	328.649	324.958	279.661	30.6656	81.2402	87.0549	73.4768	526.476	459.182	86.7763	172.516	462.367	328.479
BraC10g004540.1	277.334	317.754	90.4893	124.335	364.659	534.869	597.412	513.853	140.575	173.16	103.077	178.696	251.426	260.871	193.758	246.29	248.929	217.814
BraC06g041090.1	234.678	222.871	264.765	354.998	216.35	254.456	392.943	412.913	168.236	183.012	140.488	104.34	341.028	299.281	262.757	333.607	335.178	267.084
BraC02g008440.1	353.497	417.773	206.962	145.029	278.295	220.768	243.819	247.231	486.719	475.862	362	439.097	61.8555	98.731	231.424	149.46	139.729	192.57
BraC06g007280.1	322.711	381.471	218.061	144.268	323.075	273.182	218.47	218.728	303.054	339.133	332.981	296.268	207.118	267.898	222.443	192.155	217.567	249.673
BraC09g005570.1	408.416	406.226	84.425	71.2442	248.918	407.272	49.1704	392.753	462.943	441.298	832.771	306.911	71.2872	68.5457	68.179	191.193	77.6291	138.5
BraC01g012290.1	196.988	212.13	274.598	512.121	192.084	250.083	137.517	135.232	305.919	297.321	391.486	402.35	246.685	231.394	187.118	336.58	257.2	156.03
BraC04g026050.1	206.679	250.686	162.265	225.204	150.141	102.813	299.945	232.008	215.21	276.959	245.348	227.859	356.534	384.987	250.882	364.868	366.274	330.474
BraC10g029660.1	147.635	220.466	129.474	131.961	219.827	185.34	155.615	178.477	295.704	319.19	516.971	334.828	349.474	320.388	208.994	299.322	347.77	248.102
BraCxxg008160.1	531.737	696.736	141.641	155.519	399.621	373.298	532.352	524.158	7.92409	6.06963	379.008	296.282	176.283	161.867	10.1494	10.5943	100.31	102.057
BraC10g022480.1	210.05	295.107	101.647	148.463	274.926	360.777	227.721	290.489	201.409	219.59	161.069	133.056	352.374	322.816	256.784	364.26	341.898	315.638
BraC01g028070.1	186.181	222.606	486.825	721.977	209.986	205.592	187.388	161.964	147.925	203.021	199.558	149.83	284.405	236.663	200.434	224.734	264.814	273.802
BraC09g061390.1	241.571	331.908	121.315	143.113	333.52	189.024	133.725	160.198	214.391	267.667	404.382	407.464	265.628	296.992	292.84	200.729	240.198	318.57
BraC05g009880.1	259.35	296.253	95.2644	94.6413	279.129	296.145	333.95	291.059	195.59	259.777	223.283	221.473	287.494	279.901	252.785	318.787	292.557	275.741
BraC10g035320.1	331.693	333.113	110.186	119.005	281.987	445.572	517.035	507.209	173.819	161.798	204.791	191.55	181.609	190.618	198.066	188.359	213.662	196.82
BraC03g041690.1	579.227	278.627	34.4552	20.2023	273.869	660.281	649.824	663.097	169.31	277.356	54.9499	36.0615	156.496	131.797	46.2483	114.038	118.332	272.997
BraC09g051770.1	218.918	180.91	464.133	487.03	221.173	203.125	408.38	388.892	208.588	212.956	111.759	147.189	198.845	203.484	209.195	213.906	220.429	224.084
BraC03g020900.1	494.903	417.109	51.483	72.2758	315.364	369.406	415.173	457.752	67.5169	120.817	98.2145	97.7401	396.986	418.587	81.269	111.575	198.194	333.346
BraC10g030390.1	318.173	383.881	134.593	119.685	380.958	247.027	295.908	298.136	288.722	297.311	272.598	332.308	146.439	189.862	194.687	176.69	193.388	244.93
BraC07g041160.1	348.993	280.885	336.87	395.95	135.812	171.029	498.038	390.929	169.874	167.64	118.505	189.905	209.807	234.831	206.266	170.11	227.633	255.361
BraC03g025020.1	325.255	348.705	129.66	93.1895	245.616	315.083	75.8502	74.9173	518.607	413.5	544.958	1032.85	52.4351	33.0014	90.8756	86.3181	44.2641	83.0376
BraC09g026320.1	239.358	324.101	117.175	79.4525	234.311	252.467	271.117	312.461	249.572	268.529	382.949	290.878	241.638	297.742	235.802	261.71	222.366	221.478
BraC07g034750.1	605.186	684.215	112.988	61.2313	406.94	417.121	266.053	222.981	392.936	477.657	139.926	389.015	32.9179	31.8539	99.6144	33.1722	32.0775	83.5272
BraC09g063330.1	120.851	220.812	54.6393	49.447	226.022	138.681	290.622	266.165	72.9536	58.4649	57.0203	58.496	432.166	647.721	538.091	386.693	583.153	284.752
BraC04g025990.1	417.411	654.182	0	0	344.898	534.844	0	14.9969	310.59	420.663	299.392	316.781	99.2474	97.4365	395.854	214.453	190.929	163.469
BraC09g044230.1	160.563	272.275	73.4854	114.199	322.208	196.55	176.989	218.552	374.765	385.312	367.623	351.645	175.456	226.462	212.602	269.415	236.917	319.174
BraC05g044780.2	338.637	388.271	94.9343	67.1256	251.98	373.779	286.589	292.436	202.287	265.62	366.938	365.731	229.851	211.656	177.955	155.396	165.063	215.005
BraC03g025850.1	321.227	387.839	183.557	183.115	236.018	268.478	190.051	177.698	262.014	255.902	316.659	270.168	232.516	259.116	222.873	210.486	217.136	212.648
BraC09g022810.1	226.61	198.171	354.703	501.354	164.352	215.285	246.644	221.368	148.468	203.171	162.257	126.037	298.258	312.78	147.076	288.884	324.039	250.473
BraC03g043450.1	144.814	53.741	549.673	503.247	329.322	177.094	345.579	258.481	244.835	132.791	130.134	120.227	181.577	317.019	169.773	100.563	254.901	369.218
BraC06g031070.1	257.373	276.028	98.028	65.3127	228.807	196.933	288.578	294.901	308.293	269.473	306.735	356.912	212.117	305.507	304.087	134.832	175.362	297.117
BraC10g005110.1	365.558	343.198	57.1791	59.4465	205.418	234.413	124.734	131.67	283.088	320.78	216.677	163.423	361.087	350.419	291.947	249.07	305.291	303.762
BraC03g059420.1	132.11	159.086	882.04	696.211	190.2	123.285	140.729	151.899	204.265	165.326	210.514	211.883	212.972	216.291	272.387	118.277	127.226	149.063
BraC02g019840.1	323.155	345.66	182.597	120.397	257.852	222.795	406.849	434.682	214.47	201.259	277.422	194.291	217.195	263.698	153.088	126.075	183.492	208.291
BraC09g009030.1	285.401	37.9533	13.8519	6.22482	239.263	172.777	41.8555	45.1579	13.2245	24.9696	295.055	147.681	116.757	354.934	1451.75	73.2773	147.225	862.073
BraC09g070480.1	267.161	120.799	977.039	342.852	322.209	160.17	128.985	122.265	263.06	53.221	243.634	412.502	226.727	198.327	161.971	24.3689	79.7968	219.573
BraC03g016710.1	78.2104	78.448	162.127	252.99	46.0303	387.83	563.143	661.575	194.482	291.771	136.953	108.565	289.12	214.878	280.831	182.064	257.472	135.708
BraC07g026730.1	213.884	141.874	81.1816	194.053	169.412	178.014	283.316	251.734	62.6317	84.229	139.613	96.8179	445.976	307.5	345.538	404.324	496.293	386.201
BraC09g012080.1	66.6897	312.15	131.033	179.037	78.4679	195.174	423.27	400.013	102.093	59.4327	160.214	166.607	229.17	692.588	275.085	150.747	229.1	430.983
BraC10g031460.1	116.063	123.73	287.08	251.206	329.707	431.652	258.455	248.771	0	2.89959	123.156	111.009	543.156	397.951	277.54	199.108	395.543	168.588
BraC02g044780.1	298.937	407.26	81.3006	96.7398	158.047	249.952	221.499	232.132	210.936	399.758	364.943	265.037	64.947	84.0013	284.641	316.741	261.358	253.055
BraC03g029630.1	29.5152	39.3538	51.3963	27.5081	95.5296	26.4865	434.475	414.471	1215.91	576.866	153.727	440.162	53.9407	104.676	289.163	175.022	26.2085	90.535
BraC01g013180.1	250.832	282.37	115.759	101.256	293.43	331.935	214.272	212.111	193.764	174.315	356.443	293.404	228.357	218.125	199.468	229.774	283.915	260.429
BraC04g008690.1	238.243	256.824	200.455	189.53	290.25	602.726	503.547	363.951	163.5	314.582	87.6474	138.057	197.608	158.063	113.286	78.2417	138.946	187.821
BraC08g016220.1	245.049	237.855	376.427	415.134	358.084	274.144	142.839	146.206	209.981	164.676	357.246	595.908	83.0319	93.6157	117.261	151.286	109.038	139.25
BraC09g022320.1	212.546	236.512	96.7044	64.2225	283.399	193.227	357.583	369.254	288.947	145.685	267.601	486.078	153.833	220.066	270.493	142.791	159.155	268.255
BraC03g028310.1	174.013	197.169	306.006	252.831	143.339	158.728	113.846	139.168	308.772	259.141	608.22	493.635	142.027	134.115	228.167	185.982	197.299	141.613
BraC10g032100.1	177.588	83.569	857.034	600.397	94.6659	118.373	118.476	131.522	385.397	123.774	262.277	373.376	235.013	216.008	201.971	28.7787	62.2981	111.091
BraC04g009380.1	168.728	225.746	78.8397	52.8621	209.275	167.401	212.348	210.144	210.022	191.262	380.025	183.456	358.313	393.32	324.078	248.865	297.38	267.822
BraC06g039940.1	283.003	255.663	117.247	153.871	184.363	216.169	214.417	244.463	179.29	238.814	186.067	112.793	324.99	278.798	315.763	298.396	316.031	249.093
BraC09g050230.1	450.881	314.759	12.7282	0	507.641	395.574	0.808693	0.676487	323.465	295.472	182.248	194.391	450.939	413.377	0.706807	0.802251	383.433	224.59
BraC09g022310.1	243.536	286.548	80.5403	107.504	230.138	235.319	279.925	258.185	159.332	196.417	207.516	175.614	308.882	310.364	200.826	307.052	285.312	258.68
BraC06g035580.1	555.57	438.511	149.782	134.741	222.845	294.038	221.727	295.484	140.096	195.197	166.025	104.357	179.849	221.153	192.395	249.234	179.203	169.078
BraC07g014160.1	27.7722	74.1796	1358.2	904.335	152.615	113.431	27.4095	79.69	176.995	212.702	340.187	479.917	4.91459	36.1634	31.0283	4.54842	33.098	51.2746
BraC06g038160.1	110.08	128.01	143.684	140.719	156.882	168.043	389.811	538.785	224.713	236.122	174.568	139.155	398.488	460.122	78.9935	95.3453	261.869	248.981
BraC03g012120.1	279.023	396.38	126.263	105.53	186.77	154.978	0	0	335.457	331.912	293.188	305.346	205.047	221.341	338.956	309.116	245.275	236.957
BraC04g004220.1	403.578	314.215	581.108	328.332	393.051	307.068	62.5975	63.9711	398.8	230.144	224.67	480.801	52.4048	30.5242	22.0327	12.4269	16.4089	148.914
BraC03g006470.1	180.855	137.001	460.971	679.941	159.558	164.968	228.54	192.56	140.214	211.336	142.174	147.783	174.294	200.836	197.047	274.511	245.055	123.69
BraC01g041080.1	202.4	246.279	109.453	133.658	391.057	201.943	233.237	257.478	259.039	232.821	178.415	226.925	221.893	182.744	239.407	227.684	200.171	299.793
BraC10g017190.1	204.258	297.708	89.507	108.064	227.019	179.934	147.993	161.199	266.692	272.526	354.616	331.317	266.507	272.13	219.249	199.118	211.898	211.186
BraC08g021160.1	255.593	281.955	437.245	578.847	266.779	278.105	282	250.576	76.5311	132.802	147.886	148.839	157.383	136.283	101.252	164.792	158.28	157.541
BraC02g017400.1	320.759	299.069	106.69	100.687	411.792	332.755	301.837	249.767	178.059	117.458	164.118	277.133	253.33	333.228	146.126	0	208.588	193.826
BraC04g034010.1	169.052	150.296	332.568	339.752	81.7099	153.086	151.346	158.69	387.237	420.94	443.671	325.712	57.1338	54.7939	202.046	265.385	151.071	133.624
BraC09g024930.1	262.949	285.299	163.096	122.427	247.397	231.142	292.434	291.884	226.842	218.965	268.104	147.711	171.135	178.633	173.876	211.995	186.249	291.883
BraC01g028100.1	233.578	247.054	84.0771	51.3878	240.999	189.24	156.92	172.516	264.826	199.296	599.55	585.428	140.038	157.854	249.993	106.126	137.927	134.135
BraC02g046050.1	387.541	320.844	148.108	171.23	343.722	454.421	198.467	229.15	43.6194	154.464	76.2415	127.223	282.524	342.082	131.939	113.223	218.388	198.417
BraC10g002700.1	256.651	213.843	431.719	489.819	189.197	178.239	380.529	357.611	151.86	183.671	55.6477	71.3911	132.167	118.488	160.889	166.247	170.237	208.729
BraC06g044940.1	249.877	294.671	96.1052	67.5616	297.052	496.795	321.873	334.942	252.9	293.663	184.155	190.252	200.314	176.918	34.386	99.7177	110.319	192.814
BraC09g062890.1	194.561	144.94	315.127	206.823	203.679	273.381	140.217	145.852	309.283	310.982	255.085	403.074	164.098	201.427	154.499	111.436	138.81	220.772
BraC06g011690.1	141.961	214.518	61.0722	86.8791	191.119	180.333	105.433	101.889	232.74	292.309	299.482	249.13	339.006	306.567	198.674	293.846	305.536	273.131
BraC01g022950.2	216.734	238.049	72.9361	71.681	201.176	220.88	257.386	267.954	239.801	228.276	298.83	265.753	228.051	233.292	239.873	174.009	216.645	197.215
BraC10g028710.1	210.161	385.077	218.804	156.664	330.301	193.854	126.585	102.542	288.001	229.249	198.898	199.144	226.247	275.246	168.003	148.618	188.952	204.64
BraC10g030830.1	290.026	242.067	117.898	168.397	193.8	267.984	239.622	219.316	138.581	198.262	108.355	119.976	299.436	277.953	175.474	224.099	304.728	255.719
BraC05g010090.1	252.034	392.511	215.057	133.177	358.983	295.437	121.786	121.819	275.654	251.195	252.473	263.965	108.867	107.158	165.426	203.778	118.67	184.028
BraC03g031880.1	13.0043	31.8614	155.464	139.53	20.8365	31.8365	160.13	1315.36	131.508	850.576	62.432	106.409	88.5582	467.042	80.7271	83.1331	39.7512	42.33
BraC06g009290.1	127.994	81.4914	345.236	561.654	76.6187	386.726	152.1	174.53	35.5062	83.3335	33.2879	59.8501	513.874	428.005	129.05	159.43	265.937	179.687
BraC05g005720.1	142.592	181.408	170.723	179.007	179.559	166.309	121.428	139.118	231.426	201.857	315.027	249.683	247.079	246.058	228.403	275.288	296.956	218.873
BraC03g000720.1	132.222	243.381	82.5487	59.0924	91.0726	378.126	135.811	171.217	172.21	195.654	180.836	97.1382	338.868	400.979	267.998	300.943	306.491	216.138
BraC04g029220.1	206.148	31.8894	38.3348	53.0328	332.831	214.86	272.226	211.591	405.398	303.809	100.846	307.707	102.21	240.943	420.321	174.731	176.027	176.197
BraC02g012590.1	270.703	269.844	89.9552	122.657	210.08	174.63	165.199	164.171	179.816	219.102	252.534	206.35	200.582	270.29	201.052	246.158	294.904	226.289
BraC09g063630.1	197.186	205.305	337.449	371.032	114.039	132.932	107.597	100.469	222.001	271.46	544.447	164.274	97.0532	70.117	150.961	279.741	258.355	136.719
BraC10g001410.1	205.529	164.556	408.951	414.899	153.109	148.394	319.503	310.796	172.435	190.4	114.255	136.212	166.225	168.198	156.717	162.712	168.12	196.913
BraC10g023550.1	375.222	229.807	99.2327	112.458	256.257	418.33	447.436	383.277	125.903	176.362	92.8552	111.648	195.603	136.388	129.892	163.597	155.792	146.918
BraC07g022730.1	34.7689	41.9187	26.607	36.7332	46.4556	110.648	1049.38	1012.59	582.74	256.833	69.805	30.4256	15.3281	10.6032	366.856	43.6935	3.3974	8.99262
BraC05g040690.1	145.828	165.923	332.944	469.577	197.754	187.901	207.014	171.431	117.536	145.574	146.825	143.704	271.188	243.804	182.01	127.991	267.987	222.768
BraC07g033840.1	186.214	264.61	49.7999	42.4624	194.6	208.182	177.232	179.501	246.692	247.264	276.151	250.544	284.346	289.104	181.285	207.514	245.877	207.61
BraC08g024820.1	162.201	197.994	163.369	207.226	187.22	148.968	298.444	254.407	85.4641	121.524	176.21	177.818	141.232	150.671	302.836	400.501	268.072	272.748
BraC06g012640.1	237.36	253.367	95.2516	125.642	237.085	214.416	178.504	217.473	201.171	205.497	239.656	149.823	243.901	166.128	239.2	254.124	194.042	241.391
BraC08g027220.1	169.752	234.287	55.7602	56.7982	223.694	264.002	336.905	318.735	122.753	164.342	219.518	219.626	145.36	124.68	306.32	250.007	191.114	288.451
BraC07g031700.1	161.133	299.964	114.842	111.249	291.039	192.383	260.745	260.505	138.043	148.654	184.865	154.293	244.424	265.123	219.261	101.776	180.472	349.557
BraC08g034200.1	301.575	231.437	71.0907	87.0565	292.141	360.429	317.356	308.322	146.307	156.242	102.402	157.67	214.517	196.554	179.151	146.211	187.323	221.053
BraC07g031020.2	57.9739	178.231	158.911	111.626	171.621	178.457	68.5057	103.494	409.973	653.315	568.136	494.544	149.837	61.7268	90.3967	71.3564	83.6058	61.8292
BraC05g036090.1	165.077	240.628	129.976	81.951	198.338	214.521	101.838	123.403	423.457	410.508	573.207	493.423	67.5216	76.8082	114.231	69.4181	68.3336	116.63
BraC04g031150.1	320.546	340.657	126.312	76.5203	198.67	142.329	187.155	264.643	308.578	220.701	344.181	376.564	36.6423	46.0011	257.105	107.369	151.235	138.46
BraC03g024260.1	216.659	251.479	233.644	175.018	281.416	217.484	125.909	146.61	235.753	230.365	258.056	262.083	178.976	189.445	142.546	121.635	184.423	190.078
BraC03g004490.1	200.346	161.538	498.507	444.7	175.086	143.308	271.394	272.732	134.728	153.759	86.7656	110.904	143.815	147.725	149.844	159.784	180.332	205.482
BraC01g016760.1	215.865	220.346	96.8648	103.849	223.055	188.837	219.867	209.189	210.003	210.078	242.243	226.358	204.476	222.218	226.462	221.387	187.493	200.368
BraC07g025400.1	25.0704	196.739	179.873	180.588	63.3904	117.518	125.12	73.6715	85.383	279.255	267.72	215.095	360.046	67.6628	459.733	249.387	553.742	121.665
BraC09g060670.1	151.994	187.399	57.854	66.3802	190.188	231.233	231.425	211.327	144.607	198.868	174.771	108.973	371.008	314.955	257.831	222.022	228.305	270.2
BraC08g028680.1	3.04874	13.121	0	570.482	680.067	900.637	473.37	0	10.6189	0	664.223	0	0	12.7853	0	0	279.506	10.626
BraC03g052170.1	221.25	252.733	79.5914	100.027	168.253	242.854	182.149	190.232	107.654	208.124	137.815	120.131	256.829	291.168	219.428	273.567	306.384	259.527
BraC10g005890.1	190.444	181.619	371.18	555.457	168.691	142.366	132.147	140.487	95.6709	138.068	128.449	105.646	233.624	224.913	152.214	206.513	238.14	210.889
BraC06g034440.1	153.332	183.275	349.098	290.547	142.996	95.329	52.3015	85.2687	261.579	211.584	391.537	243.402	116.117	223.763	181.388	206.286	326.562	99.9866
BraC06g007870.1	158.224	198.635	11.6449	6.60013	304.109	74.5016	95.1218	96.99	86.6749	104.111	158.931	191.911	346.92	387.999	448.337	335.595	322.676	285.326
BraC05g048320.1	174.629	249.772	51.3278	25.0441	200.645	296.63	133.674	183.821	140.635	160.635	169.912	138.765	266.306	355.151	281.511	227.483	288.462	267.524
BraC07g039250.1	362.239	142.679	242.013	393.561	262.836	855.066	265.279	293.326	101.4	64.3688	96.2447	74.0227	75.5357	84.244	71.7059	44.4085	90.8356	88.6747
BraC01g018670.1	89.4993	202.136	97.5639	109.744	169.981	136.141	97.4536	85.1754	302.438	207.877	360.196	397.915	44.3386	0.005249	384.224	582.287	223.426	110.89
BraC04g009640.2	159.991	248.097	95.8555	80.3605	217.958	243.086	273.107	191.816	268.925	129.321	251.622	428.79	119.442	250.893	286.071	110.493	105.321	133.463
BraC07g001850.1	170.252	226.203	124.075	91.6758	103.484	212.067	261.047	330.578	160.852	171.257	253.184	198.276	257.986	170.758	283.755	205.641	202.717	159.764
BraC07g021640.1	80.6869	89.7361	321.387	364.471	153.438	158.336	172.124	174.277	125.036	160.496	125.454	115.083	308.266	320.478	148.642	227.738	293.481	239.965
BraC09g000550.1	284.788	239.774	126.589	25.9688	215.91	215.383	0	0.005506	394.786	275.406	686.873	190.553	0	186.298	316.799	176.209	84.4878	146.818
BraCxxg008520.1	2416.81	41.7859	36.3607	38.1717	38.7993	156.208	131.554	22.564	289.643	43.5079	36.6555	149.962	15.4579	35.033	23.0895	10.4285	50.8622	21.6526
BraC07g015760.1	151.63	87.5861	243.828	237.345	183.008	192.99	43.32	38.7532	137.034	237.41	109.372	58.2775	403.587	373.389	212.627	253.47	375.622	213.157
BraC02g026490.1	50.7337	80.4695	83.6821	76.632	178.588	163.641	53.1064	210.309	145.585	276.221	339.687	190.173	332.341	331.563	258.555	262.909	273.914	243.355
BraC06g049740.1	273.978	274.685	243.787	270.545	231.76	226.002	0.113	0	225.23	248.132	112.758	131.669	215.437	235.421	184.698	220.812	232.707	216.266
BraC09g054260.1	391.119	350.962	19.731	26.7912	740.911	398.167	229.007	308.873	41.6033	103.714	34.2383	42.5575	26.3274	20.4407	55.933	27.3434	57.6598	664.611
BraC03g038480.1	181.38	166.132	262.054	215.607	271.948	453.239	285.795	219.07	214.649	302.411	79.0771	128.752	147.574	115.084	175.981	100.397	122.139	98.1277
BraC03g041700.1	433.775	195.747	34.7147	20.7409	205.365	501.815	497.883	442.161	221.799	365.37	62.6956	53.5615	95.9519	60.259	26.8998	67.7609	68.5769	176.176
BraC07g041640.1	191.929	184.207	266.349	357.172	164.098	218.85	183.751	154.03	111.353	169.659	68.4081	75.3547	215.143	178.05	188.418	276.884	266.399	251.353
BraC02g021460.1	157.145	189.051	37.0059	33.4715	178.228	140.963	291.135	272.221	191.669	199.905	240.21	242.778	225.332	280.976	226.358	148.122	219.608	245.509
BraC10g028550.1	197.679	61.0337	208.381	180.731	74.4043	41.8309	101.443	119.123	216.148	154.108	164.166	288.281	336.548	357.922	423.924	185.778	258.078	145.027
BraC09g049650.1	205.473	193.961	192.824	293.036	308.341	269.022	305.617	176.388	31.0791	24.1471	59.3961	91.5051	198.511	139.764	153.54	225.717	280.186	361.078
BraC04g031930.1	66.9966	258.202	294.548	381.184	185.004	154.968	75.0637	70.5708	167.645	175.642	278.417	132.263	208.27	201.838	224.394	236.436	236.834	157.873
BraC01g014970.1	145.977	282.276	88.9342	101.768	150.822	137.633	81.7476	91.925	254.727	246.594	247.654	150.805	312.158	300.076	155.738	294.723	264.055	193.752
BraC10g005390.1	152.924	268.089	63.3952	95.5894	132.603	154.885	163.843	156.199	166.005	194.343	234.442	142.386	272.178	265.46	147.043	359.317	299.855	214.166
BraC02g028860.1	136.968	236.55	60.8195	81.1301	121.729	175.558	138.363	179.521	159.351	165.111	289.138	153.686	237.768	184.496	315.003	401.453	287.941	158.104
BraC05g006450.1	226.96	242.606	121.854	117.904	218.899	176.429	195.677	219.75	201.968	201.602	245.358	220.294	178.639	190.993	190.512	159.244	180.144	186.136
BraC01g038910.1	240.894	323.277	105.859	81.1331	350.513	216.231	126.804	136.779	188.168	162.925	138.237	265.132	177.964	231.296	125.393	141.935	190.899	266.61
BraC02g033080.1	177.804	225.896	99.381	103.9	188.646	194.598	138.065	144.793	198.505	205.554	217.095	194.463	236.84	249.809	203.928	239.324	218.069	232.613
BraC03g031790.1	123.764	166.996	112.539	47.9602	124.743	107.179	145.739	170.19	312.404	295.042	552.689	537.812	104.543	149.418	145.633	101.647	104.144	161.98
BraC04g016830.1	466.185	242.644	655.023	148.193	72.1153	61.4367	116.084	105.895	318.422	73.3421	249.194	368.945	54.5307	32.4622	308.669	28.8415	37.9289	77.472
BraC01g048100.1	109.067	101.113	55.0373	66.0484	129.472	160.13	722.516	574.677	109.717	96.5226	100.728	195.232	235.862	227.286	129.444	101.476	158.352	144.189
BraC07g018140.1	255.135	208.955	97.389	124.877	173.094	197.562	242.718	228.973	152.145	166.506	172.988	178.06	173.451	163.753	189.026	242.355	228.24	205.921
BraC03g038190.1	179.814	162.971	450.268	391.387	152.781	256.01	199.938	201.601	141.744	169.707	101.576	161.906	141.11	142.304	125.356	108.629	149.756	157.397
BraC10g012670.1	165.942	77.4382	1.75206	2.36907	161.492	375.089	235.63	206.371	77.2504	62.7911	38.3007	31.4819	394.617	398.767	269.895	244.248	419.631	216.572
BraC06g014860.1	275.629	305.556	85.8769	59.8893	219.746	214.098	167.262	152.995	121.742	194.74	189.374	122.888	233.806	321.444	155.886	169.752	195.139	184.941
BraC10g027360.2	154.628	147.899	99.6153	168.422	158.31	249.08	377.982	318.058	107.553	181.904	128.29	77.7762	247.345	188.098	131.971	224.711	199.394	207.044
BraC02g030500.1	130.634	190.275	97.3662	87.6861	134.773	199.073	122.399	169.884	249.428	262.438	401.515	169.985	233.767	144.754	173.252	244.395	191.103	162.805
BraC03g061490.1	42.0713	50.7789	128.763	81.7972	87.17	114.874	300.812	279.207	274.812	254.779	280.95	348.374	168.824	221.78	296.047	111.165	157.192	161.058
BraC10g025950.1	175.639	285.412	119.416	49.2664	226.383	163.355	216.849	197.111	180.482	144.505	269.446	311.181	141.72	174.904	246.827	149.87	136.86	164.87
BraC01g016130.1	106.848	121.385	311.711	450.032	143.648	137.631	183.644	172.432	111.804	152.176	82.505	64.9737	259.559	236.376	115.533	218.165	233.566	248.243
BraC05g007820.1	4.43801	27.1332	819.777	604.18	60.5338	16.4745	105.493	78.4358	202.76	83.4071	88.5829	249.425	291.314	289.893	77.7233	29.3068	163.691	145.815
BraC02g002780.1	176.363	224.891	78.5998	46.9266	212.936	147.926	308.967	286.605	322.027	166.313	161.017	248.683	180.875	141.164	213.094	168.699	124.448	125.017
BraC03g041750.1	107.618	268.524	264.817	227.784	110.585	402.613	122.847	172.966	250.063	291.266	189.241	122.942	112.746	106.476	97.7801	167.061	140.843	170.73
BraC09g037030.1	166.171	137.988	423.776	528.24	142.029	153.624	247.227	221.36	144.183	200.562	60.8982	75.8129	125.12	111.784	117.612	131.079	153.212	184.496
BraC06g051720.1	180.292	47.0918	513.636	255.745	58.56	545.192	517.372	392.26	65.7995	54.2686	77.2633	48.6194	113.793	104.861	89.4497	61.2599	145.261	53.6538
BraC03g044430.1	61.7573	222.761	11.3636	17.789	90.7252	50.0335	62.2268	64.4994	28.9283	48.6716	177.089	78.082	489.249	697.865	452.953	199.836	370.074	200.16
BraC08g032200.1	171.746	0.145979	0.225013	0.130952	181.806	161.555	259.416	0.949912	0	0.01191	138.012	59.9457	447.54	440.312	210.276	409.906	468.632	367.134
BraC03g048260.1	84.3745	83.173	191.578	205.938	219.49	194.721	115.137	110.2	131.762	237.954	129.319	168.395	310.287	343.866	63.6121	81.0047	317.746	319.481
BraC03g053490.1	230.653	249.162	120.859	211.678	167.931	250.647	258.82	226.278	116.434	133.909	92.8088	114.542	224.512	132.589	135.772	220.031	209.543	209.779
BraC09g054620.1	3.21819	87.1161	3.18815	2.61019	2.83082	3.88559	314.242	332.943	31.943	26.4741	252.172	177.208	347.655	291.061	301.15	441.482	320.054	365.471
BraC09g046260.1	237.045	166.803	374.551	423.662	154.603	165.793	306.744	306.817	115.846	132.955	67.8764	74.0547	127.304	131.892	99.5763	101.603	138.007	174.77
BraC01g006710.1	137.321	177.763	386.336	417.933	261.741	242.875	80.9857	67.0245	136.485	145.876	217.883	277.641	102.04	97.9533	131.137	122.396	123.99	167.585
BraC09g055710.1	138.05	155.952	262.162	448.035	165.965	148.81	149.456	137.355	113.173	158.723	120.641	117.701	263.077	263.327	97.9444	142.182	192.643	216.301
BraC05g027930.1	224.11	224.767	506.206	472.605	106.481	644.49	169.092	165.86	103.526	59.6517	64.8289	40.6335	95.1071	69.6819	72.078	75.963	120.646	63.1155
BraC03g057890.1	200.437	529.112	30.2298	21.2125	464.666	198.266	108.742	135.66	191.988	147.154	226.224	297.607	105.298	179.216	148.681	68.0292	119.22	98.8086
BraC04g032130.1	62.7867	81.7543	28.3825	33.1357	103.64	400.074	276.522	316.453	125.005	208.254	101.242	65.2644	260.725	197.354	281.791	293.803	233.75	198.233
BraC03g037510.1	130.593	87.0333	932.659	636.812	174.083	122.163	39.0621	32.2958	174.2	83.3109	178.036	181.094	140.521	90.511	150.605	22.0015	45.2873	44.6897
BraC06g051340.1	100.163	118.048	233.262	190.558	158.006	152.62	92.9049	92.8574	253.754	231.472	151.696	161.603	216.111	223.342	229.976	165.21	280.589	211.96
BraC09g072760.1	183.825	145.984	375.417	383.246	142.363	142.928	279.397	276.486	168.216	161.003	74.1986	94.7469	129.943	128.391	127.109	134.138	139.773	157.21
BraC01g011710.1	191.458	195.01	38.6659	75.6919	155.9	137.04	210.037	239.473	220.116	260.527	280.605	197.979	166.21	150.628	148.881	200.997	176.839	191.229
BraC10g026690.1	164.422	224.435	80.0726	38.7791	173.562	185.636	198.985	205.376	230.726	208.134	203.721	202.706	197.943	276.48	161.15	166.625	163.78	154.358
BraC03g028440.1	126.154	181.558	83.1539	84.9936	123.984	117.285	129.598	154.21	457.227	368.821	399.963	268.081	103.95	103.897	122.759	141.058	124.179	129.707
BraC07g042360.1	196.462	189.651	101.847	86.8915	145.421	185.644	263.713	218.069	143.426	138.911	123.5	103.573	211.403	240.692	204.536	159.504	244.798	255.724
BraC01g023330.1	329.713	244.445	148.198	166.553	131.478	200.098	119.894	155.649	215.913	300.638	268.808	90.903	226.379	223.086	44.1906	51.6854	122.377	171.012
BraC08g029680.1	254.986	261.68	537.656	296.799	207.132	119.963	57.0664	48.2959	183.734	128.166	177.051	359.676	111.578	78.7413	160.393	25.6141	31.1192	163.538
BraC09g054420.1	106.854	184.502	122.91	188.877	228.506	159.47	245.443	172.083	376.671	481.914	382.652	215.854	13.9562	76.4674	60.1488	71.185	36.176	79.0506
BraC09g000650.1	91.6731	105.682	258.352	227.557	123.249	196.423	103.355	125.856	175.865	173.875	227.701	145.165	267.211	338.951	143.119	139.944	199.927	152.562
BraC06g040370.1	174.299	118.273	432.068	470.931	138.32	148.24	222.816	221.844	107.144	128.261	53.7044	53.7435	152.141	141.055	143.446	131.32	161.771	188.807
BraC06g014000.1	235.846	245.332	71.0038	77.4167	228.96	136.428	103.802	99.9718	129.426	145.531	128.565	138.317	247.126	233.599	159.132	204.619	260.509	326.959
BraC09g023010.1	149.318	209.505	171.827	241.312	100.011	57.6633	85.477	94.3893	317.511	342.777	326.168	356.497	89.0776	92.993	115.967	133.615	101.732	185.823
BraC02g017570.1	105.813	92.7283	308.607	381.488	95.1258	145.128	184.884	229.374	89.2076	139.226	126.657	85.3443	220.372	168.461	177.823	188.812	288.748	134.264
BraC06g017860.1	48.4606	50.305	181.669	220.853	127.16	188.098	457.986	455.082	140.126	110.592	86.019	93.1149	242.903	299.098	172.86	80.4218	118.201	81.5139
BraC03g009680.1	135.844	162.862	228.604	257.175	139.06	138.484	89.2928	102.531	152.358	156.883	292.938	235.987	182.036	184.609	154.357	211.711	202.12	121.547
BraC03g034840.1	241.859	166.493	0	0	93.6556	87.7507	264.666	280.171	268.339	253.652	331.023	333.816	0	0	223.746	179.389	199.642	224.025
BraC09g022800.1	152.084	117.86	246.39	395.039	58.0828	70.9264	155.069	154.775	86.4796	139.273	100.457	70.4292	281.067	272.131	128.441	211.016	292.994	205.113
BraC05g016890.1	205.388	221.022	190.534	334.327	162.864	217.327	164.172	151.531	90.6413	121.81	60.5309	70.3235	223.669	154.805	127.526	214.01	207.915	213.022
BraC06g012490.1	0	137.183	172.482	0	276.519	87.6183	0	488.084	0	0	0	0	456.493	539.835	152.495	361.184	445.399	0
BraC08g035760.1	140.547	154.536	115.663	88.8259	193.013	299.72	231.792	236.574	135.106	107.092	139.419	160.404	167.369	145.634	231.829	177.801	221.514	168.693
BraC02g028310.1	64.1741	48.1746	203.012	85.8409	135.813	75.911	430.319	344.987	595.941	330.17	116.353	90.0196	68.92	124.744	203.275	93.9566	38.8847	63.1174
BraC08g006050.1	176.764	122.437	69.8625	87.349	101.066	191.555	224.72	209.307	60.8419	93.8082	80.4065	38.6004	302.156	270.023	219.342	301.939	338.106	221.901
BraC03g012930.1	7.55439	27.4259	2.44299	3.64376	27.477	4.03283	5.11934	6.51913	295.001	334.068	1028.81	1067.32	37.1168	53.2589	90.6701	10.0129	27.1562	77.1973
BraC08g002280.1	193.11	240.343	109.512	88.3863	182.019	172.484	137.023	159.284	212.565	221.554	247.725	213.373	110.404	145.795	166.92	194.412	143.746	165.938
BraC06g045300.1	163.287	140.011	166.043	125.338	153.971	127.281	106.908	128.492	175.801	178.837	341.895	294.778	153.239	192.534	163.811	171.438	189.217	131.498
BraC06g046900.1	471.729	163.241	45.0684	75.5219	185.767	353.262	291.839	357.425	21.1304	64.294	16.5595	24.2095	154.468	140.697	91.7361	154.563	251.326	232.987
BraC06g020670.1	297.255	1.79347	0	291.423	118.137	376.628	273.698	133.051	74.8082	106.399	64.2219	78.7807	270.532	185.175	126.568	217.608	262.009	214.351
BraC07g008220.1	181.991	214.422	97.6123	118.45	179.787	210.522	170.262	172.29	148.623	164.199	168.796	143.779	194.552	179.075	159.692	164.597	205.267	198.625
BraC02g015100.1	5.72071	4.17163	651.187	409.284	150.577	140.805	299.569	301.962	2.9121	8.01089	164.179	166.241	237.208	261.259	1.4384	3.73527	118.641	145.458
BraC03g042200.1	231.52	232.634	115.251	80.0097	208.741	224.406	159.755	150.152	130.646	115.205	140.471	137.962	170.246	165.39	286.281	173.845	185.046	163.059
BraC04g008700.1	273.773	172.881	80.0717	104.801	286.008	489.362	286.447	256.542	101.501	249.378	57.1114	101.694	121.658	71.5248	79.7968	99.4405	96.0378	137.97
BraC10g001440.1	230.415	167.93	32.0811	25.1928	125.209	279.092	257.661	435.19	51.1821	463.851	84.0537	11.422	88.2232	147.612	148.913	146.583	73.1313	297.602
BraC08g021290.1	316.083	253.619	132.136	117.635	375.928	300.538	147.107	142.753	134.915	151.33	110.317	182.417	106.638	81.2756	117.506	59.4555	62.9263	268.67
BraC06g034870.1	97.9037	120.662	519.016	686.944	188.032	148.946	142.928	121.213	80.4226	109.009	102.979	100.905	91.6208	99.8157	77.4868	138.647	117.973	99.3089
BraC09g071030.1	170.82	126.277	237.784	268.973	139.025	161.884	251.013	226.311	134.5	162.948	78.4417	90.4029	169.99	152.78	178.548	136.268	167.652	184.285
BraC02g026460.1	110.403	138.964	100.951	0	122.381	199.935	107.347	78.6109	155.91	179.781	150.588	149.319	297.786	279.596	172.829	213.003	292.768	272.506
BraC05g047330.1	73.4922	101.822	27.9209	16.548	140.496	162.192	401.801	343.601	289.006	226.148	99.0762	152.064	181.88	0.786981	301.184	173.076	197.269	131.532
BraC10g002200.1	81.7474	114.9	177.36	237.02	121.557	140.17	97.7649	82.9339	178.934	268.365	125.912	130.206	174.209	153.411	194.974	315.918	227.004	195.583
BraC06g018040.1	136.823	161.16	34.8469	12.9976	137.67	145.196	245.743	236.775	169.089	159.585	133.152	136.425	241.609	276.855	247.059	162.198	198.125	168.362
BraC05g049430.1	182.305	143.742	140.941	172.368	177.315	212.741	236.029	204.929	136.818	130.736	88.7512	83.0852	192.135	218.663	147.528	137.115	178.078	204.758
BraC01g007360.1	319.199	474.744	8.71307	24.2314	396.923	282.018	134.381	101.351	184.614	121.603	99.0825	260.225	47.6127	60.8928	152.766	20.2062	62.2089	235.194
BraC09g053190.1	176.38	196.663	72.8859	80.6052	141.863	174.66	247.109	228.373	146.914	185.93	109.746	122.495	191.133	169.642	158.435	199.361	182.92	197.687
BraC03g000430.2	165.499	210.322	115.113	69.3559	166.558	142.944	224.241	238.47	200.107	204.496	192.546	216.565	210.474	253.653	73.598	48.0901	124.72	125.071
BraC02g043100.1	184.024	137.651	426.407	390.202	175.952	173.289	206.176	195.402	79.9725	113.031	42.4194	64.8952	86.69	90.6891	140.864	160.737	138.926	171.399
BraC05g038350.1	87.8881	111.37	201.239	189.324	82.6636	85.8036	100.569	121.704	166.425	180.712	310.005	218.97	179.612	202.08	152.478	168.204	234.586	176.642
BraC08g023610.2	240.085	414.676	39.9744	24.6186	441.003	199.533	138.371	113.527	67.3009	102.484	55.6302	79.9486	152.679	216.033	144.938	129.337	159.002	245.319
BraC03g022760.1	26.34	32.4	206.442	181.53	165.127	150.03	136.608	165.595	166.751	160.74	250.059	214.689	179.949	176.863	212.014	173.351	177.644	186.469
BraC07g026310.1	175.29	218.227	59.6861	72.7601	182.779	194.52	176.952	183.72	157.982	167.903	197.19	148.92	166.913	180.815	144.485	170.962	160.164	189.513
BraC01g019070.1	97.9266	135.911	188.054	265.625	135.859	79.2531	78.1808	92.3566	114.899	110.085	189.006	172.347	220.782	196.11	233.574	243.615	231.651	162.564
BraC09g060700.1	0.252938	0.266023	129.073	173.26	225.065	216.551	239.735	215.979	207.953	202.577	216.45	154.984	169.805	163.348	123.617	0.157032	213.38	293.194
BraC10g034650.1	160.766	68.2599	467.212	277.658	252.36	277.895	92.8395	112.892	224.836	158.391	231.913	344.728	43.345	35.3779	104.241	18.7752	26.0886	35.8519
BraC06g000370.1	93.4535	164.572	83.0391	160.91	101.06	83.0299	49.7216	46.9629	202.248	188.129	210.845	174.764	205.113	207.324	204.842	352.612	263.302	135.195
BraC04g005070.1	164.726	250.564	15.381	24.3215	109.727	93.6461	301.075	291.592	207.223	209.087	201.97	192.138	293.322	278.531	24.3297	31.2543	112.366	123.331
BraC05g008640.1	253.429	284.615	221.546	235.95	166.127	374.89	77.2819	73.8258	250.769	185.178	282.395	393.31	9.80775	9.05765	15.386	24.7507	15.2593	38.0159
BraC03g009930.1	120.842	131.483	384.896	396.798	126.847	153.881	270.094	255.505	113.138	145.468	49.6824	65.6993	74.3024	64.7837	111.578	124.655	152.328	156.216
BraC04g031720.1	163.963	137.01	295.231	351.483	129.517	134.613	237.266	243.536	115.139	140.264	67.3035	71.4173	123.325	128.339	113.106	137.316	144.684	164.637
BraC04g022090.1	130.387	124.56	391.976	466.035	118.452	134.888	247.347	222.248	109.14	116.669	62.4463	79.3733	110.72	112.016	114.102	113.146	116.567	127.941
BraC06g013530.1	257.239	166.542	466.984	319.982	165.456	101.529	43.5703	35.293	286.6	96.6596	168.345	366.191	74.3929	47.0546	160.572	15.3257	18.7687	105.38
BraC08g032880.1	121.677	134.189	107.907	75.4364	145.238	128.887	155.244	156.247	228.252	239.982	282.53	261.417	87.3644	157.779	162.714	125.359	158.014	156.768
BraC02g012760.1	170.398	205.763	20.6769	5.81058	327.068	191.229	86.3563	108.038	80.3548	133.895	79.8042	155.848	267.6	213.402	196.136	116.152	190.645	335.598
BraC10g013770.1	5.53258	7.82247	431.852	325.957	25.1194	12.068	610.849	552.36	318.567	157.784	42.2258	77.8113	6.9658	27.8932	172.887	64.3143	15.3617	28.6024
BraC08g004820.1	133.879	147.738	349.202	447.616	136.763	118.788	117.584	91.2582	96.8431	147.079	70.9009	78.7689	168.877	113.401	127.562	182.236	171.855	182.486
BraC09g002420.1	121.837	134.648	220.261	320.456	143.127	116.588	135.915	120.145	87.4208	132.146	118.242	113.5	174.737	213.033	147.96	201.849	184.572	186.729
BraC09g001130.1	131.595	145.429	269.421	420.085	116.377	107.65	143.927	126.428	87.73	130.422	134.893	141.419	193.664	161.008	94.2336	171.473	146.561	146.821
BraC02g033570.1	193.135	238.745	116.983	100.265	185.545	218.97	260.467	240.986	124.767	158.894	78.8975	103.58	159.742	145.341	119.639	101.095	146.286	163.652
BraC06g036620.1	269.299	234.555	19.3923	8.63091	400.922	224.548	67.851	68.8539	244.626	175.225	149.165	331.781	94.3119	94.6532	125.458	66.3088	67.4324	213.605
BraC06g028370.1	166.451	129.923	161.343	179.025	102.117	115.011	215.192	203.447	0	0.062674	88.3124	71.8408	238.32	224.33	170.264	203.699	261.911	319.974
BraC03g041350.1	161.334	279.319	0	0	153.189	111.741	0	0.415044	771.431	752.586	372.421	235.993	0	0	0	0	0	0
BraC09g008150.1	251.592	204.147	87.639	82.9631	147.547	133.78	67.9073	73.0584	252.463	289.538	189.037	206.167	81.3662	106.567	199.63	183.417	139.396	136.241
BraC03g014820.1	0.472495	0.103621	184.038	150.422	169.485	173.621	256.589	227.444	274.325	266.975	157.73	180.478	194.24	204.988	0.21641	46.9954	122.616	218.012
BraC04g034520.1	83.9603	131.461	152.527	164.913	86.248	58.8099	96.6091	104.888	138.372	169.534	156.045	155.013	180.218	226.17	217.655	232.654	238.231	230.396
BraC06g022500.1	75.4093	25.2452	992.874	710.163	11.9613	41.7971	37.3405	43.316	225.371	21.3065	93.8244	104.753	156.47	85.6306	166.881	4.96066	9.34298	12.8967
BraC05g038580.1	73.3948	152.41	332.566	468.629	147.15	161.221	148.935	134.146	40.2272	135.879	101.311	19.903	201.205	179.341	120.618	41.7843	185.869	169.774
BraC09g000730.1	132.436	124.78	391.758	492.002	124.678	141.261	283.491	211.5	71.4465	106.229	43.3554	58.6949	91.4853	81.4699	94.8179	97.8343	136.058	130.406
BraC02g008360.1	129.141	104.33	176.384	85.1634	127.713	114.232	269.374	255.956	103.869	119.6	68.9681	89.2491	183.631	193.733	169.264	168.89	208.654	240.292
BraC06g051170.1	54.0926	136.496	61.6074	34.5164	90.6938	68.0353	79.5477	66.9583	235.311	200.973	192.088	277.763	301.86	357.21	155.024	118.483	177.329	169.741
BraC05g011900.1	164.473	328.945	96.7698	79.053	171.871	125.203	85.2793	86.6918	188.394	208.027	210.085	278.145	115.117	151.389	146.972	80.6162	87.0083	168.075
BraC05g031990.1	59.0689	122.782	32.6346	43.6869	36.4467	37.2869	162.766	183.05	152.702	157.331	211.848	166.448	367.56	355.136	83.0753	131.608	268.062	200.258
BraC09g000710.1	127.75	181.621	151.718	95.6538	162.885	142.722	104.052	155.575	188.695	251.601	268.734	304.824	90.3992	109.56	83.5188	74.506	128.105	143.891
BraC06g033520.1	207.166	312.489	23.7476	35.6425	252.403	193.278	13.0288	6.25488	19.5344	27.3752	34.469	12.5755	514.205	485.009	2.40801	36.399	330.59	252.233
BraC08g034810.1	249.58	173.694	47.5935	55.397	156.896	193.11	18.8889	203.337	137.208	163.385	88.5241	129.275	228.771	262.078	154.891	143.861	189.227	162.931
BraC03g055760.1	205.689	252.354	32.4964	31.434	163.81	137.027	43.6787	54.1975	249.655	261.171	195.398	186.357	77.8553	86.5433	211.47	229.517	173.383	164.567
BraC05g039750.1	128.43	241.732	124.963	143.149	148.06	146.175	125.618	124.537	204.416	225.235	269.727	263.044	113.982	109.426	107.895	89.7317	71.5678	113.116
BraC09g037220.1	120.801	40.7082	893.658	654.771	19.8806	22.4241	32.5143	42.4304	169.69	27.6092	102.813	168.402	121.492	91.6852	191.53	7.20331	15.4469	23.7185
BraC02g027280.1	145.078	55.4019	442.577	217.102	226.931	417.482	197.704	173.683	205.787	196.009	86.4402	97.088	29.0175	27.891	34.0261	44.6993	60.9215	85.0213
BraC08g022730.1	169.363	231.656	128.932	155.772	163.844	228.097	185.384	177.924	68.9181	80.3971	88.889	67.995	245.397	223.466	71.7472	123.016	153.691	168.184
BraC03g028680.1	129.16	284.962	70.9086	37.7186	275.45	124.055	88.467	119.695	115.966	117.059	153.512	217.719	169.699	152.755	182.849	136.29	132.835	220.343
BraC02g005030.1	157.011	188.815	224.023	283.029	178.889	198.41	62.2542	57.0174	132.466	178.739	99.1459	72.8389	215.489	228.774	64.2966	90.6742	154.282	140.648
BraC02g013390.1	360.871	398.113	164.94	97.612	249.475	226.467	142.069	146.571	150.092	147.067	116.374	149.588	99.842	132.67	0	0	41.6254	84.1477
BraC07g037430.1	207.173	467.092	7.42706	1.74897	39.9852	80.3362	120.549	162.842	291.969	290.259	225.551	304.025	86.4536	100.78	115.731	22.5027	75.3693	106.945
BraC09g017020.1	181.955	129.775	212.503	150.712	141.289	255.545	143.991	134.652	113.396	131.838	286.115	236.891	86.7153	77.9962	157.4	86.5115	75.3289	99.08
BraC03g022500.1	146.812	159.129	352.959	363.984	119.459	138.454	218.441	207.09	82.6836	93.598	44.3898	50.7684	119.392	100.128	99.0448	125.569	137.031	138.445
BraC09g048050.1	159.695	118.478	394.072	399.378	117.871	119.251	235.377	215.533	87.6566	104.638	45.1332	50.1776	84.9286	91.2548	111.483	108.797	112.195	141.381
BraC09g026620.1	131.828	67.0197	671.963	519.65	53.2932	77.8117	58.9856	59.5789	267.324	67.5286	120.344	118.344	96.9324	58.152	141.657	74.4357	37.6914	72.3385
BraC03g013960.1	196.263	160.503	17.3496	18.2506	119.391	145.217	226.94	236.552	154.611	273.081	122.889	214.878	132.113	211.13	122.986	60.2736	135.334	146.727
BraC09g037130.1	100.433	111.84	285.365	417.69	117.152	103.996	112.816	96.2553	56.5191	95.0401	100.026	106.738	184.131	177.664	133.457	160.755	173.673	158.947
BraC04g004830.1	212.723	193.34	128.092	149.59	129.276	186.233	92.1416	95.5213	148.653	178.473	181.756	107.347	186.062	145.091	155.546	0	230.089	172.216
BraC01g002450.1	137.193	118.122	361.189	383.296	100.849	104.958	247.719	236.561	104.328	120.451	53.1527	62.2212	84.1121	83.4979	125.233	127.295	119.16	122.764
BraC05g045560.1	214.172	144.067	225.216	245.554	129.655	128.017	215.305	234.905	122.174	129.691	64.0498	58.0727	130.474	155.309	114.777	113.901	119.448	145.637
BraC05g043320.1	213.836	208.095	67.6092	51.0469	142.468	146.42	155.949	149.723	165.552	204.312	178.806	176.082	59.6633	85.2882	238.086	162.057	164.572	116.969
BraC01g014090.1	40.0693	43.9995	16.0891	9.69282	45.6357	102.042	399.576	379.55	748.867	423.159	53.2491	49.0619	52.5028	88.8594	80.8003	59.4807	43.7858	36.6985
BraC05g009450.1	216.707	150.678	185.003	183.431	111.618	101.387	230.272	255.635	121.603	138.891	85.0198	111.966	119.066	134.922	115.994	123.032	134.493	149.883
BraC04g026910.1	151.037	139.692	114.991	189.955	136.726	228.213	238.965	232.77	104.545	147.057	95.1347	71.8023	94.5831	88.1062	143.424	162.972	171.132	157.32
BraC02g030130.1	174.933	130.526	297.91	291.525	103.42	120.19	254.71	238.126	107.803	111.313	57.4273	65.405	123.218	105.869	98.7207	115.101	123.202	148.415
BraC01g040730.1	110.357	97.5693	182.734	173.92	63.5068	63.9653	45.0969	43.9805	580.976	398.498	214.453	139.859	58.6235	87.4815	80.465	162.134	75.3599	79.225
BraC09g006520.1	298.303	278.224	156.284	131.864	282.338	356.053	91.8266	83.7254	298.043	136.827	34.4216	97.9447	60.418	41.1773	58.6154	55.0558	38.4358	154.555
BraC02g006070.1	137.178	109.015	445.022	454.895	93.4813	103.82	209.089	190.729	79.5078	97.9566	47.1211	54.2198	90.3356	89.9719	100.944	101.368	115.13	129.382
BraC07g022350.1	296.156	279.878	37.683	36.0661	147.202	153.421	238.038	322.345	88.6943	181.001	202.362	40.681	94.1622	93.8182	65.5497	112.82	91.0816	168.136
BraC03g045030.1	68.2232	129.388	1.44086	1.47119	130.013	79.2796	112.335	114.752	82.4448	71.2736	178.966	104.616	349.393	395.878	248.884	188.856	287.703	92.1355
BraC09g001400.1	28.019	81.2207	498.261	439.313	139.473	152.934	134.388	125.961	4.27105	101.548	127.026	155.87	121.952	107.907	8.02658	163.873	117.738	128.098
BraC09g045890.1	176.438	115.081	206.239	303.356	106.906	153.798	103.529	116.235	38.7021	54.5316	131.724	83.3638	153.973	175.267	125.26	199.876	215.712	169.923
BraC10g035220.1	27.2507	21.1691	346.637	372.992	317.539	227.374	65.6011	106.535	12.053	19.5396	69.6961	55.8471	222.426	255.504	75.6302	81.967	168.091	180.688
BraC03g018680.1	119.438	209.511	149.675	141.494	163.937	168.491	106.151	31.0448	225.86	191.685	193.902	205.766	50.9699	112.03	140.295	176.608	105.048	130.479
BraC09g040340.1	134.741	119.574	304.631	262.854	125.431	138.266	199.634	212.329	110.411	127.223	51.5559	69.026	134.37	139.749	101.061	89.0702	134.09	165.078
BraC08g012630.1	48.4364	54.6685	158.844	148.951	72.4204	96.9484	162.727	196.788	216.859	250.08	156.436	253.551	110.998	152.75	166.111	140.069	94.1681	129.967
BraC02g035800.1	164.939	154.046	87.9	83.8493	176.119	157.14	153.485	156.851	149.162	149.325	137.432	151.492	56.1773	119.148	168.79	178.288	183.122	181.487
BraC02g017050.1	170.89	192.474	96.6748	86.9147	135.995	136.451	169.177	180.219	126.506	171.219	136.565	108.49	151.129	154.697	139.591	141.943	140.337	157.466
BraC07g034710.1	166.716	86.0764	18.5304	20.7627	76.4531	127.683	79.4478	85.5782	125.748	126.63	121.163	112.503	300.976	216.826	251.947	220.992	288.837	166.84
BraC02g025990.1	145.734	164.388	35.8518	44.2036	136.222	169.358	205.583	207.539	132.212	129.095	103.296	121.684	223.855	173.528	169.498	122.242	163.901	141.142
BraC05g009170.1	89.7776	137.888	79.7478	91.3099	115.303	451.296	221.477	241.66	98.1264	105.87	47.8185	56.5466	162.515	158.037	96.4781	115.449	150.607	158.234
BraC03g006000.1	117.002	114.769	169.306	149.524	129.102	146.308	241.185	211.635	140.039	143.251	79.9284	101.686	152.434	127.623	128.145	111.738	138.764	174.33
BraC10g032140.1	88.2818	88.6432	340.244	500.686	93.5319	152.768	164.435	123.921	52.4315	65.6866	74.6701	82.4993	157.795	113.489	69.452	124.072	149.169	133.752
BraC09g051660.1	144.753	121.802	123.351	98.5681	135.912	165.236	215.845	179.449	119.838	117.319	60.9254	90.3675	179.788	154.1	139.867	140.827	174.403	196.856
BraC04g006940.1	154.275	128.534	249.587	225.69	142.98	124.345	207.722	202.743	115.828	125.146	65.3825	74.5871	109.524	119.45	118.627	113.942	123.346	155.009
BraC08g033290.1	133.29	131.202	82.9389	81.4989	103.792	276.558	248.791	257.569	103.779	104.55	65.3421	65.578	219.457	194.802	123.544	111.228	135.87	113.415
BraC04g033620.1	125.682	119.488	353.931	324.257	93.8464	96.1717	185.544	181.917	109	112.636	75.6111	79.6325	119.656	114.871	101.887	86.497	123.768	143.629
BraC05g045710.1	144.213	212.534	29.6997	26.3443	159.707	185.733	146.857	149.353	178.538	174.187	216.02	128.066	123.929	119.911	136.516	109.261	108.427	194.535
BraC10g006260.1	296.347	242.972	69.2104	45.6904	255.503	223.951	124.799	124.636	103.227	94.5275	71.2384	101.337	136.12	122.463	137.025	102.468	113.617	171.251
BraC06g007920.1	27.3946	5.5804	129.697	123.121	74.7522	47.2131	159.702	171.789	248.758	200.632	109.347	253.812	195.468	201.49	195.576	108.856	125.961	154.24
BraC03g034600.1	121.229	96.9594	261.404	263.601	101.217	109.169	284.752	254.916	82.1868	92.0213	64.4607	70.4145	107.65	99.9726	137.76	131.262	121.093	128.126
BraC07g039340.1	34.8814	55.7527	1557.5	691.132	11.5548	2.4766	0.322819	0.650529	21.6574	19.6258	63.4907	39.9343	4.30348	11.5243	5.65394	0.250681	3.99769	1.49578
BraC05g018720.1	119.883	354.927	185.43	170.695	123.748	105.791	19.6688	31.772	68.8294	75.4407	110.834	84.6528	329.439	340.896	18.7121	15.2682	178.019	190.72
BraC06g051990.1	231.331	305.766	138.964	90.5067	326.094	332.978	162.744	191.433	96.2966	158.248	49.1876	34.7759	38.7595	31.064	32.4377	79.9579	38.3934	181.457
BraCxxg008950.1	62.0436	32.8347	6.17291	3.85568	29.6977	54.4956	35.3698	29.8663	18.0813	20.3703	3.54271	4.46848	18.1857	11.582	474.022	561.09	480.673	672.967
BraC07g040850.1	154.363	82.6653	72.1306	43.2575	92.7381	156.512	175.024	148.365	225.95	191.89	240.599	263.677	105.541	103.125	145.292	115	98.0868	100.332
BraC09g046350.1	162.237	194.581	52.8768	60.0535	121.577	301.845	186.641	213.123	88.4777	86.8766	126.989	109.707	154.662	123.26	126.684	113.216	151.848	138.021
BraC07g028590.1	124.803	172.408	81.7167	129.264	148.778	114.25	53.5654	52.5759	106.849	121.804	107.465	95.0099	285.53	296.166	114.942	176.755	166.129	162.549
BraC07g041530.1	238.788	238.642	83.7639	91.1722	170.946	193.509	157.841	171.756	140.264	178.95	149.377	96.6538	92.9634	83.5348	82.0114	96.757	85.265	156.708
BraC10g021910.1	168.538	214.604	0.241936	0.320353	95.2566	68.6507	3.64435	3.53118	187.748	173.894	157.496	139.956	214.641	251.333	197.692	220.065	236.045	168.269
BraC03g012240.1	63.4202	54.7746	47.6991	37.2522	133.3	89.6531	133.144	128.347	164.698	155.107	212.125	236.026	204.802	278.804	124.112	137.533	162.653	134.114
BraC07g030160.1	154.603	129.784	242.381	221.19	155.357	130.652	200.368	172.394	104.955	110.251	81.6541	75.1813	107.397	112.286	118.459	113.325	116.31	146.229
BraC07g041200.1	77.6716	92.5267	426.915	384.076	99.7007	65.9576	85.8053	93.4641	114.461	162.098	116.978	139.914	125.377	119.702	133.374	57.346	79.5385	117.004
BraC09g026300.1	155.189	129.948	99.7878	54.6327	157.217	159.817	189.052	201.037	133.741	151.946	160.827	143.571	111.262	154.158	134.589	115.446	119.349	118.36
BraC06g006270.1	230.928	242.405	210.998	182.003	230.231	181.863	156.738	142.562	33.0168	39.929	126.113	103.293	66.4355	66.1047	80.4389	93.6081	72.0511	227.159
BraC06g001360.1	141.964	99.6063	111.289	112.455	117.461	179.63	179.165	159.131	105.244	112.372	69.5908	62.1744	194.134	150.03	137.157	168.943	209.768	168.73
BraC01g014350.1	132	192.676	85.9641	71.3021	147.89	133.738	130.777	137.726	128.869	112.924	157.911	145.161	146.654	155.987	159.319	121.488	154.487	150.395
BraC04g006240.1	106.078	55.3709	37.8428	32.9442	204.327	138.684	71.3472	93.2236	84.5037	110.627	64.3752	56.8198	145.69	237.984	296.547	169.604	401.066	156.535
BraC06g008820.1	99.2121	133.172	56.003	70.8425	103.54	97.8837	63.208	57.3635	89.2046	105.178	104.521	97.0182	360.446	268.973	159.386	155.734	229.466	211.373
BraC03g049480.1	128.564	92.3216	294.038	324.145	98.2737	107.55	216.263	206.449	79.4786	90.9791	39.8753	48.788	112.072	128.128	96.4193	104.98	136.31	157.298
BraC02g036570.1	168.328	140.502	242.793	290.367	97.8725	118.746	213.816	200.43	85.8701	99.9188	42.3773	43.2632	124.608	93.3598	108.909	119.853	130.141	140.027
BraC03g024830.1	137.601	68.3256	86.832	81.0705	131.873	166.038	233.048	216.127	92.9932	89.7535	157.624	194.6	125.555	117.4	180.821	129.279	132.6	109.952
BraC08g032260.1	184.555	199.348	99.5526	118.08	205.488	148.181	42.2655	35.2826	102.129	78.7565	93.6197	95.5209	212.559	212.653	141.53	155.726	176.171	145.019
BraC10g025410.1	125.43	122.237	97.797	89.9582	222.79	213.238	267.602	193.282	121.459	135.829	47.1026	83.4561	122.978	121.5	137.545	77.2053	115.342	151.14
BraC09g073820.1	305.321	265.284	82.3412	83.3963	226.766	121.085	19.2849	28.8275	204.933	82.356	224.636	420.08	24.4959	24.8782	42.4529	37.4433	31.7936	213.87
BraC10g034360.1	194.11	288.695	31.9621	33.4793	137.721	199.029	173.086	136.692	140.954	127.07	131.041	123.181	65.9564	64.0386	231.531	102.339	154.634	96.4364
BraC10g029670.1	119.692	125.501	108.821	194.529	123.666	175.797	181.331	160.478	54.1675	77.2836	44.2271	41.2264	202.721	126.588	139.686	181.581	214.265	157.481
BraC06g051860.1	56.9293	156.646	1.8956	231.444	134.325	0.955444	94.9344	133.017	156.278	197.297	246.517	199.065	114.367	1.61483	145.841	207.275	208.939	139.646
BraC02g034460.1	0	195.922	0	128.48	195.594	171.032	152.625	0	0	0	211.456	179.941	278.96	279.584	201.519	0	241.123	190.535
BraC03g011350.1	176.895	75.1851	779.53	527.442	64.2218	81.1135	22.1126	26.6413	252.079	43.6444	132.788	106.507	26.0906	14.5175	74.6694	6.217	1.79431	15.0391
BraC10g010840.1	106.516	117.404	142.28	155.28	163.7	90.3136	68.3648	84.5517	202.571	238.612	87.7663	380.873	89.8088	15.7851	100.649	108.426	110.686	162.418
BraC07g011890.1	198.336	170.225	111.088	86.1707	169.509	187.116	115.295	119.798	65.9762	90.0996	105.21	94.0013	132.059	132.744	160.016	155.517	179.769	152.538
BraC10g033070.1	152.899	173.801	55.5693	49.8695	121.756	141.455	143.652	148.378	125.622	124.53	162.566	156.007	147.152	138.582	164.52	136.816	148.262	128.881
BraC02g023260.1	159.323	159.819	73.6153	56.6029	137.987	152.182	168.631	179.499	104.655	107.648	121.115	126.694	146.796	129.715	143.053	133.425	162.97	155.082
BraC09g059800.1	169.987	123.897	270.762	299.599	110.226	111.478	179.988	192.53	85.4439	92.729	43.1918	48.3593	105.005	122.083	99.5427	106.101	120.139	135.154
BraC03g001270.1	317.802	76.8381	9.86284	19.6174	239.552	271.1	110.852	218.008	99.4423	63.7378	81.4535	157.254	113.567	133.458	78.1724	184.146	96.2035	143.863
BraC09g037950.1	204.786	169.991	78.5761	101.141	131.952	154.387	136.633	145.352	94.8195	108.564	115.134	113.427	135.559	158.194	115.569	108.485	180.713	155.163
BraC04g024270.1	52.5809	36.9864	166.872	176.963	70.566	138.13	134.289	114.151	75.9671	109.307	71.8477	54.8964	364.643	178.793	191.177	150.505	230.506	87.2622
BraC09g007820.1	229.269	213.901	147.216	124.511	282.889	133.738	80.1721	80.9764	182.179	132.821	86.3757	223.796	73.2143	58.955	83.0061	42.9909	55.8634	167.466
BraC06g020820.1	56.1137	44.5017	21.1768	50.3272	46.4041	163.58	171.926	170.778	60.7741	33.7392	79.804	56.414	549.72	137.707	601.733	13.239	105.808	33.0307
BraC05g049510.1	101.159	177.983	68.635	54.35	148.163	122.605	45.4894	77.1137	59.9415	257.623	192.541	32.3059	128.363	96.0974	230.019	224.069	189.48	189.216
BraC02g010840.1	73.1472	78.1596	73.6015	56.2349	84.25	99.2219	238.785	240.602	88.8917	79.1203	170.951	160.825	179.966	218.649	121.324	102.141	176.736	149.037
BraC09g020020.1	2106.85	23.9136	26.029	13.6906	2.48731	1.80554	5.15675	9.9816	125.459	2.68515	6.78607	1.97551	9.62257	13.0656	10.886	10.1075	8.32145	12.4418
BraC08g014470.1	141.588	193.773	132.614	95.7715	165.499	122.179	99.8523	142.63	99.6978	131.827	259.9	314.726	75.7461	82.9148	119.753	34.3162	84.8079	86.8557
BraC01g014900.1	157.925	146.403	74.7185	58.2757	164.308	150.468	180.929	173.751	194.411	152.691	167.222	222.623	84.5004	82.7325	115.547	71.0604	68.4268	116.48
BraC03g055550.1	36.5381	70.0609	23.3649	31.0486	68.9352	31.9242	33.0601	26.5451	0	71.0696	249.226	195.992	28.2304	24.9109	572.951	621.482	243.107	47.1292
BraC09g011040.1	59.8013	78.5542	89.2741	79.58	97.8267	92.2062	109.84	115.194	174.051	153.446	215.335	188.549	196.738	148.14	171.309	120.999	156.943	125.999
BraC09g055120.1	128.073	210.103	77.9783	83.6971	75.6902	99.1207	147.897	208.796	184.694	117.823	246.004	319.688	44.2547	109.743	87.7747	57.2532	70.5237	99.2603
BraC03g019130.1	162.356	127.761	267.893	283.092	120.485	120.26	102.424	106.458	108.697	113.034	58.3265	64.9696	98.0065	104.275	122.221	129.134	123.023	154.977
BraC02g039760.1	90.7944	31.1011	227.082	363.253	92.1806	93.9089	113.616	90.3978	72.2596	98.2392	103.234	90.1459	188.796	174.311	87.9589	139.215	181.396	129.471
BraC08g030340.1	162.647	173.854	85.9043	68.1836	152.291	114.93	127.458	133.345	215.57	165.531	183.349	230.632	92.4113	88.8932	96.2365	82.9183	98.6043	94.4888
BraC03g028640.1	116.453	113.853	88.2031	86.8137	150.174	196.36	62.4817	75.6215	98.9572	178.397	286.411	166.109	123.818	126.742	105.95	133.985	149.656	107.249
BraC09g025640.1	105.011	54.1473	21.5524	4.94412	136.304	49.7192	182.29	135.856	195.859	100.161	106.34	122.607	157.065	331.282	320.462	136.398	128.124	78.9815
BraC09g064150.1	309.612	321.432	81.9186	19.6818	338.021	388.085	21.2243	19.6038	400.521	78.8524	68.1926	198.198	6.78231	14.2171	17.4797	23.4611	11.3986	43.8841
BraC03g035470.1	105.692	104.539	245.233	205.103	104.248	85.5756	162.749	189.278	133.446	151.028	70.7039	86.9173	109.255	102.384	111.543	114.802	131.42	146.796
BraC04g020520.1	59.6386	74.661	190.004	185.217	145.961	97.9403	110.678	122.455	178.384	172.029	224.013	271.259	127.691	153.364	28.5943	32.9014	85.7126	99.4963
BraC06g032270.1	110.03	131.295	71.962	55.2344	149.827	134.956	164.322	161.043	175.178	181.464	101.596	124.868	106.819	126.774	147.642	108.004	105.89	201.933
BraC03g034160.1	200.149	204.222	39.7225	41.6011	138.129	107.519	110.89	115.825	117.33	122.758	116.312	102.635	154.294	166.121	137.83	145.463	165.248	168.392
BraCxxg011560.1	89.5449	114.094	232.321	408.586	142.529	120.586	122.344	89.5801	4.94726	6.67824	41.0613	41.6636	158.773	161.433	102.244	156.797	171.893	188.987
BraC05g047160.1	179.156	120.255	72.5201	69.8692	151.494	114.367	99.7984	127.362	122.824	127.177	160.309	156.764	185.479	126.489	129.211	134.946	144.631	130.446
BraC07g020990.1	168.004	105.89	218.139	224.056	67.615	68.1743	115.187	117.462	142.511	156.334	52.6773	52.6006	137.136	131.952	130.335	123.476	157.625	175.64
BraC05g013660.1	179.756	99.522	116.301	128.576	117.098	129.02	175.267	154.181	145.603	172.16	67.1215	77.269	228.47	195.79	0.043007	0.046914	169.435	173.644
BraC09g057230.1	106.617	125.917	133.962	136.53	155.723	97.305	94.2483	115.734	111.895	141.376	184.109	175.951	95.31	105.135	135.852	136.269	110.314	163.66
BraC05g043800.1	153.478	108.545	307.006	334.212	128.864	102.217	179.731	187.517	95.6398	87.4677	55.1498	63.2297	75.4749	91.1426	72.9166	66.5233	92.9114	120.566
BraC09g000930.1	32.4759	22.5643	160.11	233.308	22.7511	173.61	45.59	39.3542	80.7684	109.218	182.001	141.076	129.662	100.924	211.319	382.978	197.776	56.9195
BraC04g014320.1	72.5707	184.778	40.3305	21.0175	75.942	96.0571	85.8725	87.2083	152.518	209.29	272.937	206.244	199.212	162.094	156.96	88.6243	117.73	91.6402
BraC03g030200.1	147.432	93.3208	318.312	421.718	84.2676	107.493	203.195	196.189	62.0427	69.6233	25.9281	32.6541	86.9007	83.1516	81.5129	88.1066	104.155	110.968
BraC08g007270.1	131.487	106.407	50.1321	33.4677	128.558	136.845	141.378	153.796	93.9934	103.927	179.632	91.4545	234.161	207.099	125.921	125.034	187.734	84.7939
BraC07g035600.1	122.99	217.959	55.2157	15.0762	117.437	229.95	137.986	173.727	150.184	155.88	164.453	156.116	100.359	145.602	106.582	45.6065	119.236	98.3335
BraC06g018340.1	119.487	104.088	38.0396	36.8382	107.568	147.752	98.7416	120.142	105.819	126.296	139.579	116.76	201.472	226.366	155.874	108.794	244.408	112.135
BraC09g043070.1	182.327	225.234	77.3494	67.9201	242.128	236.867	139.379	129.217	108.364	115.628	61.9963	67.2069	80.6066	74.2608	98.9406	99.3915	84.157	215.049
BraC02g020100.1	152.788	130.577	215.482	211.102	131.53	117.879	172.524	165.645	95.8751	106.654	60.9008	78.0218	87.5677	97.9702	114.676	116.828	119.147	126.265
BraC07g014410.1	51.0543	78.0209	268.596	205.466	126.823	120.09	81.6812	122.202	112.181	162.716	151.79	186.435	125.708	102.133	107.534	81.9524	98.9463	117.647
BraC07g038490.1	135.03	156.064	57.4159	69.0245	138.529	122.717	148.589	146.81	104.827	124.882	100.482	80.1433	114.381	133.284	149.719	197.086	147.067	174.561
BraC03g006860.1	143.204	95.475	338.593	352.3	105.901	128.062	131.768	121.994	105.014	131.271	36.9056	43.8916	69.5284	60.2677	79.4151	103.457	122.555	130.736
BraC08g036060.1	67.7058	66.4594	159.079	207.41	82.5133	92.7138	36.5703	37.3164	62.1699	126.586	108.896	62.2361	224.613	233.312	131.694	249.846	201.55	138.468
BraC01g049050.1	36.6269	225.017	68.5135	88.6722	209.66	386.819	78.6117	115.909	65.0752	92.1612	131.703	90.822	196.102	206.292	39.0644	54.347	130.545	68.6882
BraC03g015700.1	101.837	89.88	295.29	375.865	79.4798	91.8213	177.93	172.407	84.1972	89.6234	35.1058	58.1945	115.375	116.004	82.4861	71.9264	99.9712	144.694
BraC09g004820.1	89.6498	105.941	2.59123	3.27123	99.3454	108.91	105.476	103.194	67.664	43.4976	53.587	68.1242	373.573	240.22	257.815	196.959	263.276	97.7527
BraC10g000720.1	252.093	225.134	49.1429	122.837	230.488	93.5636	66.5816	93.3022	190.405	126.886	159.417	246.473	51.1551	45.2353	39.6427	21.5814	31.1902	230.309
BraC05g029190.1	157.276	104.631	61.2198	43.8595	136.945	89.3857	115.606	128.011	170.188	149.786	155.133	160.531	108.717	143.811	137.254	110.521	156.054	146.17
BraC01g004890.1	262.99	210.997	320.243	202.67	164.509	205.012	192.617	152.714	41.0568	19.4723	105.668	79.9711	41.3025	62.712	58.6288	61.8	46.8758	42.0609
BraC08g027480.1	136.224	147.591	137.836	111.286	155.916	134.213	77.8167	57.0153	144.676	159.08	99.4646	112.788	119.186	160.689	131.799	102.809	131.425	143.694
BraC08g012860.1	133.095	96.6038	276.375	302.516	122.991	118.314	220.254	218.919	85.6648	49.5481	70.7754	82.7038	35.8241	70.3985	137.006	112.116	60.7223	68.4969
BraC08g015770.1	46.2624	65.6534	313.48	144.071	28.4818	58.8684	182.312	169.301	201.267	103.56	71.019	45.4603	143.14	160.89	251.185	89.4985	104.753	82.3289
BraC08g035130.1	158.74	145.439	101.565	155.998	168.628	219.2	308.179	297.116	46.2893	56.7168	53.4256	94.7172	53.5402	49.8952	86.0207	90.1545	81.5023	93.6915
BraCxxg002930.1	122.766	101.891	221.713	241.049	108.878	142.019	140.235	137.684	1.6626	3.66374	34.818	32.3863	179.578	183.636	127.141	148.341	184.279	148.878
BraC01g020520.1	129.405	92.0905	263.733	317.386	91.544	116.552	216.341	190.422	73.65	92.5712	30.7395	25.5604	98.2474	87.8598	94.2862	102.576	105.833	129.26
BraC03g005290.1	121.209	126.931	73.9059	63.7391	139.993	146.152	128.486	111.805	131.262	108.659	147.556	186.131	149.4	125.983	127.308	111.996	142.46	114.446
BraC07g002660.1	160.403	139.373	53.7036	43.3671	188.017	194.226	234.495	172.851	58.4392	59.8477	43.0971	39.2732	152.577	141.652	118.172	142.896	138.108	176.028
BraC09g005660.1	300.426	155.954	81.2267	54.6338	217.846	126.783	132.455	125.583	133.497	73.8924	108.567	228.14	36.818	51.0786	75.6622	73.9322	97.7193	179.969
BraC08g023340.1	16.5263	66.4596	29.4912	10.718	57.6747	48.461	59.7485	76.7973	132.074	159.822	158.382	236.42	188.18	273.819	330.807	184.556	141.463	82.2844
BraC02g002040.1	81.8835	125.504	44.9331	34.3045	323.26	167.804	171.598	156.855	153.822	111.745	183.016	96.9492	48.5623	69.4498	28.7632	13.3528	43.1611	396.228
BraC02g020200.1	114.693	91.1918	8.53498	5.811	151.757	191.995	235.198	299.836	101.584	43.9914	23.5233	22.4512	220.696	123.432	156.336	167.501	139.854	149.96
BraC05g008290.1	138.073	90.54	321.821	366.666	88.3009	88.9504	170.995	158.864	89.5908	86.5206	59.672	54.3013	77.137	87.4017	84.248	80.0786	94.2721	109.497
BraC05g037590.1	140.748	109.972	384.09	318.851	119.412	88.2483	152.7	150.044	95.1264	109.814	51.0832	63.8848	67.1768	64.6571	62.1094	84.882	79.9752	101.118
BraC03g010120.1	141.383	144.538	230.378	335.405	109.653	123.691	96.4044	84.2691	66.8073	72.9732	91.4631	86.1124	128.192	108.963	74.7578	102.264	134.208	112.24
BraC02g009820.1	156.482	201.899	42.9195	39.1928	108.794	132.883	245.752	216.278	152.242	144.232	95.713	73.4378	122.326	131.733	90.1946	94.6629	92.896	97.899
BraC05g036910.1	71.2462	99.3118	136.958	147.685	111.662	118.553	88.0372	95.9831	191.615	175.621	287.746	185.083	92.8786	88.4632	85.133	113.097	65.0053	81.8795
BraC02g026980.1	136.852	131.217	11.7803	10.1268	72.6477	67.2131	130.727	125.846	124.977	130.497	135.892	145.891	155.339	146.892	167.678	190.019	183.926	166.997
BraC10g021740.1	201.256	107.224	238.543	274.379	68.7421	81.8017	130.076	104.741	139.633	148.012	51.1481	60.8835	77.9067	62.4848	121.082	132.287	117.805	113.938
BraC05g039840.1	0	0	185.763	131.295	183.789	184.101	209.056	192.399	140.139	138.192	97.8823	125.554	84.0624	77.9516	141.403	85.741	86.7268	159.586
BraC07g041150.1	147.589	133.397	56.5741	66.564	89.8867	106.376	156.141	125.176	60.0788	91.5487	141.396	95.4542	136.476	171.343	196.631	146.505	167.662	134.585
BraC04g026660.1	79.5888	88.0103	66.7074	59.8455	59.543	67.7636	101.884	101.556	177.756	196.71	168.806	117.013	153.052	167.498	127.499	169.142	150.154	167.874
BraC09g069690.1	26.8942	21.0276	2.1348	2.49875	15.5884	53.953	38.6162	15.1908	8.39084	15.4329	9.95248	11.0861	706.544	413.273	247.9	2.24596	430.976	197.146
BraC09g004430.1	128.299	71.0546	310.635	321.751	118.973	75.4412	173.259	164.565	90.1916	83.72	37.5098	53.1873	100.972	49.3201	94.9607	94.0936	106.801	134.302
BraC09g051720.1	93.7725	96.2163	72.398	62.4042	114.645	163.543	189.328	167.799	134.157	116.241	136.607	125.924	131.198	103.807	134.62	133.283	127.087	105.836
BraC08g011330.1	122.644	173.542	130.76	112.298	137.908	115.085	90.1192	86.0803	160.096	170.82	132.368	166.362	100.943	127.611	96.2827	67.7958	81.2731	136.786
BraC01g025100.1	126.876	68.8256	47.5983	41.7513	74.9624	58.1666	60.4554	104.586	170.375	101.087	121.795	152.36	159.608	218.987	295.806	133.37	177.676	92.3897
BraC07g029400.1	134.367	115.238	139.47	106.702	71.2667	57.6306	0.070879	0.249144	546.844	410.449	98.5702	136.126	92.6563	108.908	56.3601	45.2051	47.4629	34.5896
BraC09g073470.1	122.68	99.9526	228.748	243.075	80.7597	96.6865	145.258	136.853	119.194	140.101	65.0743	65.1172	113.786	117.546	92.2662	96.3119	110.494	125.614
BraC01g005620.1	153.655	232.168	36.5243	34.1586	193.545	211.436	196.155	169.983	102.815	38.4052	61.0948	102.275	149.24	101.889	102.517	64.4251	98.5344	149.404
BraC05g044480.2	158.465	133.552	172.361	157.937	116.662	142.472	55.0746	56.541	134.36	112.541	142.584	136.914	135.467	117.962	114.998	99.5065	119.208	90.5859
BraC04g011770.1	160.054	116.332	68.9986	68.5282	123.571	131.783	153.008	175.752	152.964	188.619	207.104	123.97	78.7796	80.6354	89.194	108.096	71.6963	97.5492
BraC05g010790.1	156.294	136.914	70.4155	66.8743	94.5103	92.0323	194.235	176.08	114.647	118.098	63.4398	78.8181	140.986	167.176	131.889	122.301	127.172	140.365
BraC10g001270.1	116.699	120.537	74.9586	63.0414	112.111	167.991	122.426	146.592	111.244	123.843	87.1753	128.121	152.452	142.935	133.607	129.993	129.984	126.69
BraC01g015860.1	98.805	95.0804	268.943	346.717	83.6531	104.6	77.2814	68.9301	52.9529	86.249	40.4977	43.021	156.082	131.769	88.8648	133.489	161.589	150.692
BraC03g034820.1	32.4684	22.1642	403.594	408.405	27.0979	52.0417	16.1387	11.7523	9.46118	19.8322	50.3566	10.9997	99.5119	94.8236	134.302	325.91	277.937	191.186
BraC02g036460.1	137.05	167.578	86.3232	76.7881	126.901	122.866	109.16	119.36	117.488	137.216	139.827	115.295	119.367	118.38	104.741	130.846	131.269	126.239
BraC03g000360.2	107.797	122.543	109.179	108.318	104.017	110.692	99.2277	103.354	115.957	123.436	199.613	162.93	152.295	144.214	80.3693	120.242	141.828	80.6729
BraC03g011600.1	67.5467	104.959	48.7045	38.3547	111.423	133.954	168.058	146.323	110.11	115.051	137.645	137.408	170.725	170.097	161.309	95.4558	128.287	139.667
BraC08g031820.1	98.5211	83.2616	157.012	149.634	191.248	147.617	154.813	120.161	12.1784	14.4555	66.0085	70.7282	141.172	146.571	147.467	178.8	155.88	148.937
BraC09g073800.1	154.618	136.417	297.282	272.264	90.902	91.7069	31.6818	33.033	129.043	141.777	59.4375	56.4141	112.517	126.135	45.9242	123.241	133.543	146.643
BraC06g038920.1	80.7747	104.727	140.826	153.307	112.034	115.061	89.4738	87.6829	159.296	205.693	165.819	167.135	74.6123	84.7137	79.731	106.891	82.6754	168.649
BraC05g013590.1	81.3988	75.631	231.274	227.435	125.568	87.2994	90.921	109.133	114.324	60.3844	164.931	171.455	105.013	121.8	92.6898	105.699	130.095	83.6749
BraC03g019630.1	117.359	299.255	369.775	374.435	115.863	86.131	73.7266	86.5912	69.2055	118.816	161.33	97.7742	18.0654	22.969	22.9394	26.2485	18.6105	99.0289
BraC01g001890.1	135.111	149.608	118.549	76.563	202.739	161.065	74.175	65.7872	174.364	161.708	138.281	172.232	77.6483	82.5212	87.4697	101.751	96.4857	99.2734
BraC01g045390.1	22.3351	1.04272	2.99912	3.07689	256.128	42.8331	107.449	134.308	208.733	272.605	56.6183	258.214	53.43	79.9677	95.5514	123.072	284.373	168.96
BraC06g018120.1	160.734	125.196	224.851	225.191	128.82	128.217	195.66	165.591	82.2747	103.267	35.4891	47.0186	88.0036	88.0729	78.9766	79.3892	100.371	112.146
BraC02g010600.1	122.034	72.2771	355.149	366.328	119.013	170.804	103.109	91.7158	132.43	155.939	55.6694	61.7501	61.0629	68.6141	46.2871	61.3176	54.5922	67.2502
BraC10g016790.1	206.746	148.745	32.1952	15.2317	305.753	116.6	70.596	57.8207	133.227	116.998	143.241	244.894	64.9921	102.879	135.297	49.8812	75.8357	142.55
BraC03g042990.1	101.07	80.8549	334.398	338.746	90.6314	105.491	174.628	174.052	74.4489	1.37001	37.8548	41.362	107.54	89.9409	92.0467	99.6684	106.372	110.161
BraC06g021580.1	76.652	95.5168	379.815	226.735	84.965	82.2831	138.359	103.49	140.36	77.3554	60.8202	73.9545	106.875	115.425	153.003	59.5143	78.5709	106.092
BraC03g038690.1	212.999	254.06	59.3232	54.2435	286.744	231.799	110.232	136.046	83.1516	144.404	183.219	115.052	38.1512	35.7733	41.2019	46.3753	34.2702	92.6858
BraC10g020940.1	136.574	130.436	44.2485	61.3243	107.985	119.515	112.222	117.744	91.3035	118.556	126.823	112.511	155.783	149.057	110.349	153.85	167.834	142.432
BraC05g013610.1	105.77	100.584	302.905	267.336	106.166	98.6165	145.73	145.272	106.092	120.354	71.9247	81.5309	82.6818	75.7642	66.5108	76.577	99.3086	101.519
BraC04g002040.1	191.697	115.411	236.17	286.089	87.3662	107.497	157.962	151.814	83.2482	104.278	37.7554	56.8265	87.4835	81.771	72.5652	81.9449	95.1456	111.694
BraC08g009630.1	145.579	55.8563	860.054	599.658	23.456	34.1771	15.3842	20.803	89.3431	6.09637	50.1551	88.5744	55.6054	34.3797	55.5194	0.530439	0.674313	9.64039
BraCxxg003820.1	27.2628	31.3961	105.898	175.787	93.9794	85.1519	32.789	27.0586	201.881	228.897	233.371	163.802	222.3	170.027	41.7972	54.1737	148.756	100.61
BraC07g034820.1	47.6257	136.12	360.066	250.313	120.985	89.4432	250.555	177.531	233.955	109.992	37.9818	99.3285	47.9504	57.8425	50.7578	12.5832	9.70049	48.1724
BraC01g003400.1	83.3917	91.1584	143.973	156.157	76.0348	111.992	200.651	184.143	62.4897	83.6413	79.063	94.2189	149.001	112.306	79.6929	97.3689	172.439	163.002
BraC07g013960.1	243.561	191.795	85.1807	83.1055	166.046	168.038	103.947	97.3741	84.1823	95.3385	50.8653	99.8583	86.7293	99.8616	117.4	76.9189	82.0268	208.099
BraC09g008330.1	94.6216	94.1881	88.6428	127.897	87.8123	78.5946	78.2087	103.613	187.961	262.346	179.398	67.9448	75.1381	77.8849	113.421	156.342	96.3469	169.297
BraC04g016720.1	129.198	88.2063	310.379	211.524	102.42	124.38	89.0319	93.825	222.379	81.6194	136.004	152.103	65.1165	62.6593	133.018	41.662	33.1476	61.1168
BraC09g009220.1	57.3753	8.79618	180.14	426.536	210.822	247.436	107.552	61.0736	0.802488	4.83979	0.71207	0.628283	210.241	59.2405	60.1903	193.17	201.288	106.839
BraC03g022160.1	282.34	155.984	313.894	217.172	222.111	209.065	22.3536	25.7062	97.4741	63.1549	97.6452	176.645	38.019	30.33	38.0368	5.5034	15.4127	121.346
BraC03g029960.1	105.589	129.398	65.2884	62.9392	148.494	136.018	158.199	155.267	130.452	131.826	132.474	135.098	115.734	127.737	103.6	53.2864	112.018	126.589
BraC08g023980.1	235.096	236.247	7.37775	10.5463	229.504	130.305	28.8746	36.9334	112.064	105.171	116.47	286.364	93.1616	78.3957	123.297	42.6419	57.7518	185.74
BraC09g001430.1	131.429	140.317	68.1615	63.933	236.919	189.649	151.141	162.619	180.128	163.927	128.583	148.464	31.959	29.4387	73.4752	61.4873	28.4291	125.097
BraC04g007600.1	80.3311	70.5875	165.329	170.922	94.2374	97.8493	112.611	112.176	125.152	121.466	83.1294	108.911	77.2043	79.2146	174.152	171.16	157.119	111.92
BraC05g042990.1	22.0206	20.416	22.2556	17.0701	90.6471	171.5	152.535	150.725	199.308	227.11	130.391	149.164	220.506	224.028	14.9003	15.7226	160.563	124.394
BraC02g013370.1	328.168	260.044	40.6538	32.8073	307.724	290.068	31.8511	30.2817	306.93	64.3778	80.5356	189.567	24.5774	18.3551	7.61958	11.1299	16.6271	64.4788
BraC09g019440.1	28.1615	29.4516	187.006	142.149	144.76	110.648	108.657	121.021	129.115	132.861	219.15	191.652	133.088	176.67	45.2601	39.5957	86.8948	78.1546
BraC03g024340.1	5.58583	3.94206	452.789	458.832	95.0004	138.104	173.644	151.224	35.9158	35.6441	198.88	127.342	24.5861	26.501	26.0212	50.13	41.4402	58.4619
BraC04g034140.1	180.222	141.916	60.5189	43.7176	128.445	188.738	94.9161	93.8368	121.672	115.537	63.0903	87.7991	153.584	189.103	133.31	96.9177	109.627	100.086
BraC09g063190.1	16.6493	19.2279	209.23	159.168	63.3817	74.0065	135.792	175.901	30.1501	118.13	301.654	192.707	104.768	140.706	65.1831	106.174	101.031	83.347
BraC06g052010.1	220.545	188.009	188.965	156.538	167.589	288.089	4.02692	8.06102	118.283	155.536	108.995	104.187	4.19834	5.678	128.031	62.2455	87.5057	99.6663
BraC07g015180.1	91.6197	114.727	153.013	208.906	112.963	101.424	13.4061	11.9677	198.264	260.537	116.602	117.149	213.164	211.196	38.3041	54.4521	49.2376	28.091
BraC03g062910.1	96.3391	74.9457	238.077	262.314	79.6362	90.9764	185.371	175.539	80.2843	86.43	47.0707	59.7866	108.104	101.726	88.4958	87.3759	115.838	113.539
BraC02g001640.1	62.2219	21.7954	61.3202	53.1414	170.34	221.483	165.147	168.903	110.813	134.009	97.6796	134.107	142.522	101.497	128.268	98.3597	100.407	119.412
BraC03g001110.1	103.622	176.036	17.5574	12.1923	255.877	54.4476	18.4079	27.4081	325.029	115.861	259.695	562.087	11.2571	12.8526	62.7788	24.8637	34.9115	14.8481
BraC01g018180.1	115.163	78.9663	295.083	297.776	86.2701	79.9271	173.177	191.173	75.382	79.3946	39.5731	53.6078	71.0169	73.0145	85.0323	84.8936	90.3582	119.601
BraC08g016490.1	106.476	108.115	365.378	368.473	111.85	130.201	74.2465	48.0717	153.962	116.627	61.5189	131.623	44.9474	24.841	92.017	38.5132	36.6354	75.9067
BraC03g034270.1	106.361	146.923	86.9454	77.7928	172.533	62.3725	0.050577	0.132067	224.051	251.655	102.677	141.525	90.6309	201.125	112.909	68.1843	69.3554	174.076
BraC01g024990.1	100.578	64.7975	282.541	348.528	75.5764	86.4432	187.466	177.748	42.9362	58.6182	25.4819	28.6206	97.4201	97.8698	91.935	93.1379	108.617	117.283
BraC03g029590.1	49.2307	61.0854	155.61	147.253	107.161	95.9596	181.872	154.216	144.902	154.424	106.539	146.507	117.684	150.562	65.2467	51.2211	98.1847	97.0603
BraC06g018020.1	96.4793	77.2885	272.162	313.693	80.1439	95.6556	180.15	149.569	65.0475	77.5264	25.8458	31.851	99.1762	97.3305	95.0965	84.5518	105.089	134.162
BraC02g011290.1	90.9071	14.625	2.48777	1.39117	93.8048	122.074	317.361	143.452	51.3874	100.793	85.1019	45.0837	0.777921	1.67542	896.544	15.1529	19.2046	78.0685
BraC06g050370.1	133.381	120.893	117.886	126.07	150.588	170.271	159.726	139.924	60.8032	73.3328	33.54	54.0565	156.442	134.75	97.4346	82.8242	125.681	142.195
BraC08g013400.1	117.074	145.943	198.067	308.829	101.525	115.398	84.5461	77.5361	75.9233	113.314	76.4453	76.9496	98.3525	96.978	90.6867	101.799	111.786	86.3234
BraC05g046550.1	103.426	70.5418	320.37	312.124	75.2536	81.5564	135.856	134.522	92.6162	106.325	47.4523	58.3409	74.3884	78.122	91.5894	89.7451	97.5742	106.932
BraC07g033630.1	184.706	193.172	66.3154	46.4257	102.178	188.072	144.614	151.216	149.916	138.163	178.302	126.806	43.4103	26.9084	153.915	77.4491	52.5483	52.4071
BraC08g001830.1	69.2682	114.785	33.4149	21.4344	77.9309	222.208	159.373	189.876	98.5806	74.849	80.808	104.763	187.276	178.508	168.23	107.426	121.433	64.4332
BraC09g074350.1	121.042	71.2493	0.347574	0.453516	103.957	96.0372	91.0613	68.9299	61.5757	79.7047	116.441	47.9765	156.679	136.428	366.901	282.883	112.891	153.722
BraC01g015810.1	76.2879	104.634	47.0135	38.7959	152.493	96.9197	128.711	126.634	117.167	115.469	123.262	170.087	128.13	124.792	120.511	90.9065	99.4347	203.836
BraC05g005800.1	0	0.259463	225.353	225.286	129.753	101.254	89.7925	87.2249	170.833	177.454	96.7919	154.46	75.9944	90.6539	86.734	75.4676	73.3001	199.148
BraCxxg000840.1	185.95	90.4839	130.673	140.761	103.635	174.185	239.93	161.518	72.1688	117.606	76.5196	92.4108	55.3317	104.11	79.7969	40.2166	89.3939	100.327
BraC05g046090.1	10.1399	16.8669	201.164	249.378	27.1551	3.42883	34.6611	42.0859	174.644	201.493	160.579	174.395	94.3117	191.05	177.221	118.902	89.7548	87.5601
BraC01g013190.1	125.72	173.541	48.426	36.5074	129.386	184.219	160.382	170.141	132.684	101.756	200.847	215.353	36.6064	24.6857	146.332	93.6327	44.6027	24.979
BraC05g000740.1	53.2063	46.3163	136.811	191.281	88.1488	109.462	142.115	129.617	60.0329	71.1656	88.4927	74.2456	205.681	194.69	78.4082	88.7491	159.734	129.59
BraC03g023630.1	134.344	158.773	66.5726	50.697	174.093	139.978	142.149	146.473	128.915	126.094	97.3837	124.483	90.6834	108.686	80.6464	74.7717	80.4174	117.44
BraC02g022950.1	103.086	94.6089	296.266	226.492	105.358	82.2125	133.254	125.22	101.577	111.797	64.6332	77.6381	70.5701	75.5611	87.7922	84.0545	89.1149	108.045
BraC01g042500.1	113.534	111.013	153.422	146.704	100.015	99.1593	185.815	172.662	110.768	123.006	59.0263	59.7292	101.692	86.5151	104.225	94.7375	94.3271	120.098
BraC10g029130.1	100.788	86.7151	318.127	314.109	89.5848	74.7019	165.359	155.461	78.9519	86.5468	46.1066	50.1027	61.3043	57.9401	91.3935	95.3583	64.9039	94.1052
BraC07g031240.1	102.482	72.8389	253.128	276.73	116.734	69.0499	254.807	229.54	48.1426	53.9032	37.2118	46.5146	64.3841	66.2051	72.5413	79.9187	78.866	107.997
BraC10g006690.2	46.9565	73.9345	53.5822	43.9203	59.8497	55.0387	96.1379	92.3139	125.956	192.285	294.959	226.33	80.8729	118.132	175.963	97.3546	123.686	73.0609
BraC03g019340.1	102.061	92.5357	76.2219	103.522	87.0385	140.139	210.533	225.597	53.8681	69.4322	46.6914	54.1341	157.108	129.607	86.8075	83.1817	121.774	189.626
BraC01g020400.1	88.2357	118.806	58.38	43.079	111.004	116.364	95.1535	97.9098	160.16	171.454	184.749	239.698	100.611	93.6801	119.083	68.9415	78.8289	83.4887
BraC05g018020.1	206.308	222.195	41.7117	50.0655	245.072	148.642	32.8279	31.47	183.443	140.364	70.0859	240.991	61.0208	43.793	75.4377	42.348	40.205	150.195
BraC10g026270.1	78.1416	83.77	199.942	259.097	105.963	106.475	94.4441	82.3936	67.9687	93.2393	50.9893	66.3965	127.97	117.376	92.045	132.101	140.059	127.357
BraC02g023700.1	70.0994	118.273	61.5567	76.6576	103.608	65.3049	49.2163	56.5196	128.568	181.666	279.922	148.743	94.9863	122.974	109.706	148.278	103.552	102.888
BraC02g011390.1	108.534	186.943	34.898	33.6304	103.097	24.7473	28	29.3362	217.271	226.427	299.038	347.961	31.1636	38.3847	44.9046	124.84	51.1353	88.37
BraC06g047070.1	91.2344	138.647	65.4882	106.968	109.242	59.5533	73.3743	63.8712	87.4584	90.2318	218.121	215.893	89.7472	121.186	156.993	72.5684	84.1137	168.866
BraC10g029790.1	179.942	431.593	46.9528	42.4152	288.001	144.252	115.122	88.4001	103.485	89.3874	77.466	139.574	16.048	14.8057	73.6718	34.3175	23.9667	103.807
BraC02g012650.1	110.503	92.2233	182.424	203.097	69.5594	101.547	195.783	184.396	72.78	84.1225	35.5591	39.774	92.9126	105.387	100.367	110.861	118.251	112.551
BraC06g033030.1	85.9716	99.0286	166.098	278.288	73.9421	111.011	138.625	128.662	75.0442	91.3997	69.0462	85.4385	105.693	86.0725	90.3657	105.19	107.258	112.616
BraC10g031000.1	1.43128	2.70511	3.7089	3.93223	38.5749	8.44372	35.5122	48.6327	420.656	606.827	145.124	391.746	30.3696	28.6057	86.858	56.8551	47.3246	50.9666
BraC04g001540.1	98.6795	80.0683	321.754	341.027	99.753	70.8389	126.912	138.019	77.2925	89.4632	35.2485	51.6018	79.831	70.5866	65.9908	59.5213	91.5293	108.796
BraC09g020130.1	0.017315	143.533	211.743	0.000231	0.023556	621.902	0.476145	61.3057	0.750474	0.071754	58.3779	300.792	64.0715	142.209	112.506	64.843	143.477	80.7525
BraC03g008570.1	69.9559	39.4554	236.633	312.024	76.7114	55.9168	120.775	121.524	76.5353	121.481	83.459	52.4999	183.154	204.592	16.5231	32.6768	98.3384	99.0079
BraC01g042640.1	32.6545	23.7886	11.2592	7.61831	26.3662	39.682	226.93	164.588	101.599	145.596	59.6426	74.9978	33.9605	52.3708	512.993	264.66	153.773	63.8688
BraC03g011290.1	85.498	60.7352	108.838	60.976	42.2735	38.9499	60.0315	58.2033	208.419	208.309	224.47	214.348	95.8305	119.808	107.458	87.0387	99.1634	112.503
BraC03g056460.1	175.949	210.711	57.2822	37.1047	220.556	169.216	107.535	109.173	151.114	88.1858	80.1449	150.347	75.6286	79.8936	64.1332	40.6715	48.549	121.209
BraC06g035030.1	142.891	110.484	85.1937	60.6502	167.871	143.095	144.416	148.426	134.569	131.122	96.9241	145.389	64.6602	79.8563	85.4149	66.8248	60.589	111.329
BraC03g043590.1	132.339	117.29	65.8959	54.883	126.403	101.424	126.899	133.504	118.497	113.317	107.444	134.055	101.426	111.991	112.555	88.2874	96.9271	136.143
BraC03g032510.1	116.712	89.9174	233.806	276.323	107.398	89.9237	162.452	158.435	79.9778	87.99	33.8303	41.0482	86.7311	71.6149	72.6467	74.7125	95.4117	99.2241
BraC10g023850.1	26.097	30.2239	162.583	181.424	98.2363	93.6473	176.277	168.867	129.008	150.663	126.603	100.551	158.179	172.544	11.8661	11.9976	86.9696	92.3794
BraC07g036840.1	89.7026	75.4077	252.077	263.471	85.2179	97.6016	150.678	146.117	99.92	118.663	43.2451	46.6407	75.8238	51.9071	84.2194	96.8627	87.484	110.863
BraC05g043560.1	81.8818	86.7592	51.4853	43.0776	106.061	110.744	194.015	162.784	123.087	116.468	95.3493	124.182	116.537	101.458	130.736	108.44	99.3318	120.443
BraC01g002670.1	43.6748	125.426	80.495	83.2682	127.088	109.993	35.5105	34.085	203.799	192.328	229.02	180.959	103.349	71.3075	104.446	77.5933	68.6502	100.079
BraC04g008890.1	37.9234	46.9909	110.979	171.116	68.7098	163.848	66.8321	76.0248	10.3906	51.9176	71.248	16.9757	201.552	91.2156	209.7	256.162	233.753	71.8606
BraC04g014290.1	146.71	146.03	50.0854	52.5612	123.426	123.299	110.512	133.314	102.546	115.837	122.125	151.231	70.546	64.5376	135.888	93.5923	101.555	107.933
BraC03g031870.1	15.2664	47.121	28.8269	86.9051	24.2625	31.0146	144.012	516.246	232.929	179.262	8.27261	60.9879	64.9762	76.0027	161.553	89.6247	40.9042	141.228
BraC06g044020.1	2.72957	3.97745	159.789	154.751	129.202	116.164	65.4466	64.3043	2.84737	2.40972	0.099661	50.454	217.325	224.159	184.417	186.812	195.483	186.178
BraC04g029750.1	136.409	110.138	237.359	244.422	101.34	92.6926	105.838	129.179	90.1183	84.985	41.7386	49.1019	78.9509	75.3339	78.9724	93.0505	92.4632	96.5923
BraC06g040870.1	90.9004	74.2923	282.53	290.631	80.7256	81.8141	145.373	130.194	85.2509	108.964	42.7212	54.3419	79.8371	72.5959	72.1605	78.5247	74.5326	90.1668
BraC06g042780.1	115.554	193.459	45.6124	28.2067	124.265	100.494	104.385	96.2137	155.435	95.3192	229.841	216.55	41.2226	50.7997	133.424	76.605	60.616	66.9754
BraC05g011310.1	6.30279	10.0152	24.9999	13.3955	50.4176	3.29986	32.6544	46.7621	51.1099	70.7218	181.038	142.711	266.323	560.592	127.184	67.1994	161.477	116.027
BraC02g023130.1	79.1993	55.6198	298.465	333.115	58.3847	82.1826	177.784	176.872	51.6738	68.042	43.3441	37.7254	80.6424	87.3162	52.558	62.7767	82.9983	102.831
BraC04g033920.1	252.288	202.567	51.5532	24.205	248.496	134.108	27.2936	28.3567	143.931	147.272	86.9579	236.477	54.3277	59.8218	40.9938	18.166	27.5494	139.831
BraC02g013310.1	83.2643	136.178	29.6764	21.9445	169.207	158.035	20.1453	12.0148	551.86	145.064	103.226	302.55	15.5128	13.0849	23.3984	38.1715	16.4135	81.9583
BraC04g026690.1	113.32	78.0887	300.8	372.56	95.0809	41.4993	108.508	147.586	35.2495	47.3557	17.7106	24.6063	70.8137	99.7534	96.2696	102.006	53.7666	115.281
BraC09g055510.1	23.1733	26.1257	300.951	181.972	22.1816	40.2091	196.088	229.974	165.439	94.0968	39.5667	43.3913	93.8241	128	155.039	65.9276	72.8058	40.4011
BraC06g032300.1	114.127	147.459	69.5078	59.9117	136.635	142.237	75.3074	81.414	114.017	110.188	123.772	126.962	120.484	73.1283	104.366	113.896	94.1346	109.344
BraC03g013990.1	107.729	82.0382	329.872	203.062	58.9599	50.0925	146.771	139.184	164.871	96.9266	127.112	152.355	25.5176	52.5786	49.8796	30.5423	20.0511	78.7283
BraC06g015110.1	37.2652	19.5686	257.131	128.477	43.0045	23.3185	128.72	164.827	140.57	134.876	55.6805	56.102	64.9858	156.485	185.22	137.533	101.141	80.0733
BraC02g016940.1	140.295	126.653	51.6932	45.8354	109.594	114.412	109.111	102.533	60.5902	67.7357	72.835	79.8854	150.187	151.428	118.224	125.062	147.487	141.109
BraC03g062070.1	44.4878	43.8983	109.865	99.9682	119.539	107.738	185.309	192.624	39.0646	66.7442	101.31	68.3002	94.341	74.8228	150.601	171.899	111.16	132.379
BraC03g015190.1	98.2749	87.0703	211.349	214.762	97.0449	95.1039	178.942	154.58	82.2818	91.3257	37.6982	37.489	74.5517	55.3939	94.4187	92.3786	88.9842	120.827
BraC03g014780.1	110.702	110.192	49.226	36.7989	113.308	120.457	60.1543	60.3671	140.242	128.159	136.662	130.238	137.8	126.846	126.897	105.505	123.583	91.4666
BraC07g030580.1	92.0239	152.365	127.245	130.638	112.817	130.472	58.6632	65.0131	106.913	117.031	106.379	88.333	98.4421	111.855	93.9902	107.116	100.655	108.226
BraC03g035620.1	173.49	210.022	104.388	97.3166	136.72	114.203	97.8378	83.4009	110.923	107.419	100.541	145	63.5212	101.445	78.2926	41.7966	56.4242	83.9925
BraC08g008210.1	51.1853	37.1311	145.526	133.829	30.0869	124.354	167.316	146.709	120.642	186.697	106.768	123.266	146.22	81.2358	127.082	57.7033	75.6583	41.8183
BraC02g010570.1	89.5662	68.3267	291.364	296.163	101.125	129.248	119.762	125.019	42.1171	59.7438	36.232	39.0209	83.9598	81.3559	81.9548	79.5409	95.6341	78.3316
BraC01g035810.1	97.6551	108.596	60.0307	46.4328	103.707	91.1007	178.867	156.359	98.4938	82.9713	84.049	116.451	103.845	119.091	120.451	104.161	104.524	121.444
BraC09g018680.1	103.938	98.7861	232.941	263.693	74.6386	73.0327	135.095	132.609	73.7723	83.3092	37.4911	41.4234	89.5011	86.4802	82.8558	88.6562	87.364	111.157
BraC09g063370.1	135.067	175.11	121.448	44.2622	269.091	188.056	85.4287	67.6928	102.225	100.991	93.6583	258.921	33.4973	42.9505	51.765	28.1033	29.9094	65.6679
BraC08g001550.1	89.8475	92.2901	65.7215	54.5456	166.141	131.692	134.28	115.059	97.2079	87.1161	64.164	102.689	105.67	103.364	125.728	126.029	108.052	121.85
BraC09g028190.1	225.172	151.855	208.15	207.609	127.881	143.397	30.5553	36.371	64.5911	96.605	84.8299	35.2041	65.0362	64.3225	35.9038	73.5182	58.4715	181.822
BraC05g013560.1	91.1842	91.3045	249.645	225.707	94.9894	84.5961	127.892	122.686	91.6661	102.846	60.4376	75.1956	72.0617	67.137	71.3656	83.9589	87.7381	90.4143
BraC03g030050.1	68.6841	39.7363	166.584	166.135	87.0111	142.781	137.252	115.719	109.188	118.134	85.2401	97.9208	94.5626	79.9541	112.566	84.0406	95.8263	89.3668
BraC10g015970.1	27.5809	65.6241	19.7511	19.5233	100.343	27.0284	71.7768	71.5571	128.035	184.033	87.5566	106.71	144.71	206.538	144.489	102.323	123.287	258.374
BraC01g042250.1	190.121	144.304	79.2101	55.6744	308.893	180.27	39.0653	41.3198	224.182	157.846	78.5516	127.967	22.4337	18.8908	49.311	84.9165	28.5147	57.6797
BraC10g002770.1	67.4943	69.8368	107.846	54.2635	58.8382	77.7829	331.138	350.78	68.8126	83.3175	70.7997	48.2582	20.7965	72.3912	215.516	67.9153	26.1943	92.8426
BraC01g038070.1	83.5911	97.6698	34.3581	41.7011	84.785	91.6591	153.35	148.076	92.4021	106.647	151.304	131.763	114.166	86.8702	135.432	125.708	101.268	103.761
BraC10g003100.1	103.795	130.54	0.100481	7.20936	6.27022	111.242	98.7449	104.151	113.722	86.8173	152.918	161.009	143.634	167.947	130.206	128.075	135.285	102.151
BraC01g012550.1	140.138	154.838	41.8335	27.6086	172.416	198.067	83.0898	87.3336	123.771	167.612	83.4164	186.814	63.0363	65.3807	76.1853	55.5413	63.1123	92.4786
BraC04g003510.1	100.141	102.948	39.539	44.7157	107.354	109.011	119.227	104.884	96.1808	104.909	100.862	104.396	116.541	127.613	113.342	130.209	138.002	122.751
BraC05g014380.1	22.4998	79.8121	143.753	132.506	74.3301	45.1057	76.8627	56.3707	26.8804	38.2074	154.513	70.701	167.467	213.742	212.151	130.927	147.558	87.0338
BraC03g016780.1	258.989	94.2819	32.3172	35.8415	124.392	185.9	225.438	152.84	87.7269	78.4572	105.534	176.456	53.8193	41.3166	76.0687	52.4768	51.8306	44.3248
BraC06g044260.1	236.153	263.61	2.45256	2.55485	146.764	115.733	114.495	105.265	233.582	231.233	208.832	201.301	2.59589	2.32311	2.81708	1.31674	2.06319	2.09505
BraC09g018190.1	22.7868	30.3281	73.7442	135.95	36.4425	34.833	735.009	506.62	45.2637	45.5276	17.109	46.6862	4.14035	4.00199	94.9023	26.6897	6.01195	9.05994
BraC05g015820.1	125.854	151.097	83.655	52.9759	168.269	150.343	0.008209	6.02211	122.636	135.192	57.2586	0.004758	228.49	199.75	0.002914	0	202.768	189.026
BraC09g002240.1	41.3733	30.42	29.1015	24.9567	45.7127	30.4999	32.4628	41.5172	140.938	197.623	217.763	159.751	128.077	185.931	191.746	134.77	156.572	84.0819
BraC10g014260.1	103.615	119.696	51.2115	38.1205	118.771	96.6918	156.918	148.801	141.703	32.8408	88.8923	115.612	101.902	125.832	127.229	83.0027	90.6996	131.751
BraC06g048370.1	96.0806	79.6741	178.585	273.93	75.8429	64.6163	67.1237	49.89	45.7885	63.8364	49.7067	54.8037	150.509	133.157	92.7927	120.136	142.857	116.606
BraC02g023230.1	178.901	147.148	34.321	36.8825	215.925	197.34	124.33	130.349	64.6618	69.2258	65.23	106.686	97.9381	88.163	47.2947	66.5199	83.5491	100.466
BraC04g000750.1	109.745	88.9976	228.906	206.656	85.6762	85.5295	112.592	121.876	73.7218	79.6485	30.8043	39.7515	97.0284	111.29	77.9004	73.4586	97.1146	133.274
BraC03g015990.1	106.917	26.4967	34.1856	16.6608	98.825	86.419	89.4191	61.7783	177.434	160.753	211.253	341.577	52.6641	60.5998	139.357	62.1976	47.558	79.6054
BraC08g021370.1	98.2298	97.0788	20.4507	13.6615	111.122	123.933	144.745	138.517	87.7127	86.3328	77.2405	97.4967	161.466	148.762	168.276	90.4507	109.765	78.3168
BraC10g023870.1	103.995	137.689	16.5899	26.239	81.5277	120.858	104.298	75.8664	75.5637	66.3153	61.1527	46.9443	154.584	167.932	167.653	170.206	156.392	117.154
BraC09g025440.1	124.353	130.636	62.9613	40.2049	106.541	131.77	115.128	111.891	102.776	88.1817	88.774	132.881	91.4797	108.725	152.777	83.2194	88.7082	89.4595
BraC01g007880.1	69.5366	19.5707	627.45	460.586	13.3513	19.9416	17.9752	10.2725	105.428	14.4268	122.356	140.955	63.6974	18.3532	129.713	2.25847	1.59252	8.85212
BraC04g008520.1	111.774	122.704	55.7791	35.672	113.795	131.801	83.7205	85.4486	88.3287	87.7382	127.058	114.641	127.196	93.7445	132.107	128.508	106.222	97.8083
BraC01g027250.1	84.7133	250.292	10.2099	16.0669	116.408	92.5832	53.5176	50.6607	20.4259	19.7018	125.501	81.86	24.3467	17.0723	245.516	398.95	133.293	100.007
BraC04g021480.1	0.822553	131.209	57.0773	57.0036	145.748	94.0103	139.866	148.774	119.321	110.685	95.9069	108.219	120.323	108.353	113.457	90.0267	100.09	99.6585
BraC03g044460.1	67.4813	63.8505	85.4607	52.131	106.382	104.917	93.4033	87.5674	133.367	131.235	172.404	191.137	82.6848	105.383	112.842	91.1294	83.6517	75.0292
BraC10g028770.1	60.4897	150.681	169.771	250.195	106.302	91.1976	3.20185	3.71001	189.256	189.63	76.0847	74.715	110.443	76.3829	32.7889	60.7949	68.582	123.237
BraC03g053900.1	97.8245	81.7882	253.544	355.019	77.7425	79.4632	54.3947	57.3813	56.6454	65.8508	62.8182	51.6128	103.447	80.5913	73.9946	102.17	95.7535	85.2149
BraC06g006080.1	31.3589	42.9426	6.64553	4.85647	81.6009	56.1855	80.8481	34.9455	89.4208	97.853	96.5129	53.3521	177.599	225.15	175.949	232.471	224.493	122.955
BraC02g031910.1	132.234	119.975	200.726	204.775	84.7386	103.954	114.178	142.479	51.0925	67.1787	25.3786	26.8401	90.1904	77.3417	90.4091	87.5906	98.1569	117.331
BraC07g018160.2	102.866	63.9298	228.224	270.776	81.2354	79.343	175.519	169.953	59.5738	66.7855	32.0178	42.6976	59.4528	51.9176	66.6443	77.5492	94.6066	107.194
BraC07g010650.1	79.5238	181.594	182.241	203.743	105.355	72.0351	27.3899	40.7393	75.1643	106.826	133.81	59.6014	62.2351	124.007	79.1545	100.7	112.726	83.4183
BraC09g008210.1	102.178	103.739	53.9249	48.2052	97.119	106.594	125.094	128.591	96.2056	90.5029	96.876	102.014	100.431	125.597	116.159	98.8692	129.12	108.452
BraC08g020420.1	120.729	83.3713	226.194	252.17	91.137	88.032	146.15	152.306	66.5538	92.3118	34.5069	45.4052	59.1117	59.9593	65.2647	73.1354	76.9277	92.4504
BraC10g022040.1	106.356	108.549	59.6344	51.6653	103.666	105.997	95.2749	93.5768	99.3736	110.694	135.274	98.3142	104.833	125.379	92.732	112.799	104.389	116.903
BraC10g010720.1	68.4744	83.2856	49.5897	92.5389	60.7851	149.299	107.948	103.078	42.0006	59.7893	43.8594	30.8659	249.35	184.864	80.554	151.943	133.458	133.141
BraC08g025480.1	48.9018	34.176	714.441	467.586	19.3739	41.9633	13.6549	18.159	116.161	27.6707	49.7878	66.523	70.2102	32.5683	88.2438	2.80754	2.57004	4.01495
BraC10g021250.1	36.1313	85.2785	28.0106	12.2614	63.516	94.2248	83.607	81.1599	154.626	179.714	241.043	244.59	48.7081	48.7658	145.426	80.1771	97.7399	93.0513
BraC05g044020.1	91.8564	77.5321	269.414	305.918	81.4178	75.1442	74.4006	73.3559	78.9227	80.6824	35.4275	34.4567	92.1179	80.127	87.9324	81.0779	100.334	95.8416
BraC05g000930.1	108.589	129.946	33.7646	32.9162	81.8263	104.958	106.253	104.851	119.568	111.114	118.469	113.974	145.541	117.654	98.2187	111.06	97.6871	79.07
BraC04g025450.1	133.022	234.485	218.068	194.439	52.4769	91.8118	10.7126	21.5122	183.956	254.787	316.078	71.8497	0.992011	0.937179	7.08566	3.08341	4.51259	12.4625
BraC04g025160.1	36.6136	37.8492	293.916	186.858	52.8893	40.7017	139.568	166.654	191.324	95.4385	101.214	132.308	78.8747	72.3545	89.5211	28.9952	29.6899	34.4327
BraC08g025090.1	28.5546	13.6826	855.583	510.674	7.81104	16.4797	9.90213	6.03488	71.0851	6.63635	59.4242	61.8435	40.6134	24.2221	87.2586	1.17118	3.31606	4.18433
BraC05g042980.1	129.1	187.526	264.329	290.64	6.88283	86.4238	118.939	136.072	11.7086	10.5148	7.73482	12.754	9.82668	13.0979	105.662	119.203	124.986	172.146
BraC09g050350.1	98.4275	88.4351	123.842	112.666	121.249	97.7681	154.119	132.033	0.173566	0.323095	42.1658	50.4239	109.255	114.979	136.281	138.729	157.843	127.997
BraC10g005800.1	50.0013	80.0781	30.5325	22.7399	62.1868	85.2139	119.045	117.053	148.207	132.919	174.857	171.626	105.747	161.772	101.733	66.2118	82.9071	91.0609
BraC06g006400.1	86.916	56.1123	204.141	208.512	85.1935	89.785	190.387	158.054	35.8715	70.9642	28.6542	32.1189	93.9264	74.4045	89.9448	89.4221	94.8755	113.935
BraC04g022100.1	138.195	107.852	74.1686	60.3151	95.1195	103.674	149.648	129.426	107.036	80.3287	82.9248	96.8686	85.6692	108.013	109.188	75.0901	101.499	98.1322
BraC05g043700.1	110.5	98.2025	171.155	200.751	78.2033	72.7626	142.617	138.097	94.4044	99.7115	51.5126	57.3062	71.9417	63.6444	90.6124	82.8094	88.4452	90.2763
BraC06g042150.1	106.993	65.4249	284.158	176.015	145.299	145.647	29.9923	25.6775	175.673	198.148	108.46	112.254	36.2938	44.2482	28.1094	48.8885	45.8611	25.2264
BraC09g065010.1	4.09072	6.81366	61.7421	21.5466	5.54148	6.71761	177.157	204.566	268.697	175.335	39.3921	98.8107	102.46	216.64	240.578	87.262	56.6172	25.2692
BraC01g038440.1	93.3898	71.4429	230.976	255.494	85.3709	76.419	129.842	125.52	70.3065	80.9946	38.7059	39.379	70.4211	79.2771	80.595	78.9322	85.873	106.077
BraC01g034500.1	115.603	89.623	215.515	221.881	77.9406	83.0751	137.569	127.009	67.7147	75.531	46.257	51.7281	72.7449	81.1924	68.3778	67.5609	88.2478	105.162
BraC05g016430.1	124.347	80.1993	178.826	182.515	97.2126	100.831	139.576	142.209	83.5043	88.0944	44.0219	45.541	81.3474	86.9074	67.2124	76.921	78.669	91.5006
BraC05g000720.1	93.1489	82.179	179.264	252.769	73.259	74.7295	171.759	142.257	74.6988	78.2851	37.6863	48.5916	65.5001	62.6197	81.8772	87.1918	82.5702	91.5516
BraC02g000720.1	114.521	74.6919	210.158	229.083	81.4212	80.6046	151.178	140.073	67.1647	72.9913	30.8493	31.3644	75.6745	77.788	71.7542	75.4279	96.2887	98.7485
BraC01g034020.1	14.8167	40.5392	53.6163	50.5098	5.03845	5.56256	179.973	12.5951	103.413	139.241	42.5784	102.411	385.631	389.901	0	0.04145	111.02	139.386
BraC06g044930.1	123.28	120.352	16.7646	15.5821	54.7422	76.7642	26.8081	52.899	228.64	308.61	270.439	199.791	52.4916	80.3688	22.6547	20.6815	42.9094	59.9199
BraC08g008890.2	99.2921	130.351	83.8663	51.4363	26.7777	58.2061	189.743	238.186	127.626	129.327	312.237	161.675	28.0639	34.6348	19.2653	20.6367	31.4248	28.551
BraC06g039020.1	132.835	136.787	58.4176	42.467	164.27	71.4031	58.4675	83.4602	77.1248	108.895	177.043	172.23	68.1736	100.483	56.1961	85.5297	10.1966	163.829
BraC08g008480.1	87.1292	76.5691	69.3479	69.4782	108.709	92.8857	62.6654	69.2004	106.173	101.788	108.787	123.348	103.134	102.38	121.744	110.33	135.14	117.304
BraC01g020110.1	141.525	97.1872	26.6576	33.4579	227.613	191.211	132.884	96.0949	15.8456	49.2025	61.8369	38.3292	139.061	115.048	43.8882	74.4971	97.8285	181.511
BraC05g048500.1	99.6143	105.396	26.867	22.818	84.8215	107.079	78.1259	90.0512	111.14	93.7768	122.079	118.636	131.499	117.054	106.999	109.29	113.152	124.184
BraC05g048480.1	96.8071	65.9346	192.835	154.373	92.444	69.6029	129.07	114.474	125.682	97.8498	139.166	146.056	20.379	26.0697	110.262	69.019	59.8745	50.159
BraC07g009670.1	117.525	74.3674	258.643	253.773	87.2147	69.5018	106.616	107.357	63.5466	60.4306	38.0572	39.2729	73.0285	84.2115	64.5125	70.8512	77.4215	109.477
BraC02g019180.1	31.3361	61.9522	29.5931	54.9415	47.7623	18.5595	29.525	34.8031	89.0018	153.462	65.2412	136.322	161.804	165.615	219.92	130.217	172.806	151.219
BraC10g031530.1	217.743	277.164	0.141711	0	295.145	144.363	131.827	130.956	71.9429	73.4975	24.8015	24.814	56.5554	39.1411	58.5774	30.011	36.568	138.693
BraC10g027970.1	111.934	115.703	43.1474	28.3775	82.1781	100.872	128.435	122.317	105.375	101.175	104.138	117.377	70.1689	72.885	144.158	117.083	96.7128	88.3127
BraC05g009460.1	144.734	100.329	99.2133	85.1146	62.4262	69.2826	145.894	180.244	80.0898	87.1055	45.9796	66.9099	85.1511	88.6744	94.1659	96.7225	100.806	117.106
BraC04g007810.1	73.7493	4.99135	169.478	98.3213	59.5015	44.0813	155.835	192.992	245.374	175.305	207.56	239.862	71.0371	0.496575	3.51514	1.26662	5.24723	0.857683
BraC06g004490.1	112.569	119.84	37.3101	39.7716	103.143	123.507	91.6816	90.8549	92.591	88.8353	87.633	90.2711	119.149	106.186	121.5	94.8495	120.604	108.378
BraC06g046480.1	174.489	190.902	0.53234	0	205.637	373.721	65.6743	44.9972	117.725	179.57	44.8752	166.432	9.81514	19.3961	38.0361	17.2013	19.5766	79.0953
BraC03g023240.1	134.015	108.626	5.15202	5.51299	102.797	58.7195	130.484	94.1012	171.506	204.222	181.248	77.4895	149.985	124.045	45.2825	46.5489	55.8842	48.0946
BraC04g027450.1	130.72	142.97	43.8082	82.6785	154.875	131.467	74.2956	59.053	371.501	111.499	146.465	87.6645	34.5147	56.4626	14.0573	9.13531	45.3509	46.3562
BraC05g048790.1	226.767	135.137	120.198	83.4072	129.76	68.2005	43.0261	35.4273	105.236	78.9861	64.6236	20.631	34.3074	46.1448	95.0371	41.0907	81.6287	331.592
BraC03g043040.1	96.9131	108.957	38.6648	30.4555	107.74	106.586	137.921	14.4842	138.381	118.349	126.164	168.948	84.8916	85.1684	116.214	76.4441	73.5314	109.812
BraC08g006630.1	1.15281	243.771	0.518388	18.8665	1.06978	0.830924	1.18415	280.806	63.9793	2.53649	490.844	1.0396	75.9976	53.5444	343.001	156.42	2.41712	1.39777
BraC02g038050.1	196.986	37.3993	3.07913	1.20079	105.433	210.744	52.2405	35.0935	131.743	170.917	57.0405	230.739	29.5195	79.3427	110.642	44.8557	85.0068	156.542
BraC08g007420.1	132.772	119.636	98.9063	74.8274	99.0496	126.504	143.766	146.169	48.1865	67.8861	47.8615	34.6365	99.2164	82.7609	81.7637	101.924	100.479	128.562
BraC03g047650.1	90.0216	116.778	38.2282	24.732	74.0288	93.7384	98.2763	121.322	180.265	134.745	214.536	136.848	56.5321	44.0191	94.4953	88.7039	47.6212	79.7135
BraC09g071060.1	0	0.904331	73.2325	78.9444	130.166	149.969	115.701	99.6505	91.2668	66.866	181.962	110.968	162.711	132.595	87.2919	0	141.462	107.44
BraC02g008890.1	121.455	128.313	24.1877	12.6132	98.0566	199.617	120.72	147.456	102.339	77.6339	80.4546	84.3023	123.654	109.185	69.5062	73.6118	90.4031	67.4819
BraC02g027530.1	125.476	122.842	60.481	68.7655	108.018	121.551	185.388	177.525	82.9252	76.9242	57.5816	100.432	88.3275	84.1415	71.2776	43.8399	61.5354	93.3082
BraC07g017160.1	91.1804	87.8045	45.4738	47.8576	113.759	115.31	172.113	165.69	116.195	96.0548	72.9635	70.7726	99.7593	68.9569	111.603	86.4386	80.8208	86.8534
BraC01g034060.1	149.063	108.959	75.2714	130.188	131.585	400.757	40.9935	29.066	10.9808	19.6317	5.18684	5.01085	182.985	151.123	32.5568	46.7061	127.364	81.9022
BraC05g000660.2	155.553	182.865	105.477	62.7136	207.187	84.2432	54.3267	46.7918	120.689	19.6851	37.1729	217.753	27.7837	40.4272	102.069	59.1563	56.9463	148.399
BraC07g039460.1	78.3824	76.8709	49.0152	43.5435	103.831	109.418	150.565	137.325	96.4519	97.3477	74.5701	117.014	87.1246	105.419	107.385	93.4734	90.2954	110.154
BraC10g002880.1	169.179	206.149	26.003	27.7307	224.853	211.243	121.215	83.1311	86.9348	102.87	32.5933	130.654	62.0761	43.2277	32.6155	32.6274	47.524	87.4409
BraC05g040000.2	35.2346	52.8756	58.1632	114.181	90.1253	41.1994	43.3011	48.0329	62.7956	187.662	268.204	85.1417	132.823	104.349	88.2708	55.1125	98.7098	160.13
BraC10g022080.1	101.278	132.406	33.9869	45.0244	162.622	125.477	122.925	123.692	32.1186	33.5469	37.6269	43.5814	115.569	101.6	145.841	113.744	131.272	123.594
BraC06g051370.1	98.5273	129.057	59.1896	84.1083	120.267	85.1339	48.4005	60.4308	75.5306	82.7494	132.477	100.129	127.46	124.932	65.9222	99.7625	123.362	107.438
BraC10g019700.1	178.314	165.433	66.0461	77.4346	99.8334	141.216	140.851	177.755	50.5608	64.6965	80.1706	81.0191	69.8437	72.8251	59.1104	52.2835	68.355	73.7873
BraC09g012920.1	81.9297	107.318	11.6508	9.94286	118.966	91.4099	122.103	97.6718	44.5564	47.8691	24.6757	50.1684	198.141	199.148	121.328	79.8828	159.956	149.183
BraC06g011650.1	99.4427	90.6323	185.342	202.738	81.1264	76.9389	99.384	97.7982	79.7717	96.1366	34.7946	39.3355	101.008	98.4554	68.6217	72.4322	99.9552	89.7823
BraC09g045370.1	9.67407	12.8438	4.78911	8.31327	5.71788	7.23896	171.918	170.919	364.638	304.259	66.8823	138.84	20.2949	56.7244	221.075	64.3472	28.8156	55.8665
BraC06g051660.1	109.845	50.9812	210.798	204.472	159.932	100.878	88.8574	88.3569	47.2147	47.9529	35.5587	24.2421	69.9265	51.9952	87.9985	110.826	89.5435	131.69
BraC03g048220.1	68.3332	156.855	35.6851	44.4714	195.898	179.618	90.5973	77.494	48.6529	47.353	36.6827	38.6981	179.757	177.35	62.4425	83.068	106.394	80.3794
BraC10g015790.1	97.4334	74.1531	190.424	216.52	65.0142	81.4865	142.254	176.915	51.0654	57.5954	33.8608	47.0004	74.9615	83.8119	65.8619	65.2373	86.759	96.9254
BraC07g008480.1	237.761	75.4906	39.2919	35.2817	87.953	184.806	206.058	142.89	84.9669	71.7652	139.624	216.385	26.2099	20.9828	48.0974	38.3149	29.1926	19.4523
BraC06g005980.1	146.287	97.3411	71.034	55.5531	123.062	159.787	162.873	115.208	99.3502	87.263	115.988	132.462	51.8289	53.0356	68.2493	54.6021	49.2461	60.5983
BraC07g004450.1	144.837	206.457	11.0226	10.3618	66.8606	100.638	98.4559	125.494	132.327	115.742	104.702	122.753	93.5378	88.2343	46.9736	67.0764	98.2635	67.8534
BraC10g016450.1	144.76	117.813	15.0616	30.5767	91.7241	77.601	39.5293	68.3056	195.85	171.913	289.158	151.486	43.3982	53.3979	40.7689	27.6057	70.7929	71.6831
BraC01g008680.1	6.65515	42.2112	81.8366	95.7317	60.0765	64.1666	141.168	136.013	78.8348	112.301	53.5502	55.4382	143.693	131.319	93.6704	120.585	134.946	149.047
BraC05g032830.1	57.2677	80.2274	58.6728	58.8371	78.3095	120.989	215.219	158.717	66.2312	65.8674	63.0653	75.5942	106.323	91.7287	96.1705	99.2615	119.995	87.3612
BraC01g038280.1	118.597	118.702	182.824	118.884	74.3756	109.758	140.287	149.702	126.607	129.939	61.3819	51.819	21.767	34.8067	68.7655	85.5856	19.4573	86.28
BraC04g000520.1	94.2581	100.14	158.653	190.631	73.4402	96.8393	127.337	124.15	66.2579	82.8481	32.1101	31.2769	92.5921	75.6496	84.8076	92.93	89.5964	85.8389
BraC07g017590.1	2.0968	1.28849	203.322	179.863	10.4068	18.7242	121.658	130.086	97.5206	85.4582	158.66	152.4	137.378	152.94	49.7145	63.092	56.1322	77.8218
BraC07g006790.1	10.8185	4.56592	1.14527	0.611172	27.8117	26.0265	70.4794	100.841	541.941	234.734	47.8896	61.7296	9.43855	44.1314	307.659	84.4995	45.0708	75.1414
BraC03g032530.1	55.9408	65.2178	37.9848	34.5838	125.541	58.221	76.2868	86.1423	133.181	182.811	96.3404	99.8138	110.054	94.3524	121.253	100.048	105.754	110.107
BraC06g035930.1	132.729	140.319	43.1304	22.0293	104.294	125.887	236.969	198.469	146.975	107.617	125.502	157.903	32.2361	43.6343	14.1149	3.81615	26.4496	29.0262
BraC05g043240.1	109.328	132.137	50.5483	58.8237	99.8093	83.691	75.49	72.5214	106.694	114.385	99.6951	101.473	96.1421	95.5209	84.4999	95.8187	96.3147	117.702
BraC10g026300.1	100.268	129.579	48.8845	47.3808	82.6593	75.058	57.2425	64.704	75.8454	67.0537	66.2367	96.5062	156.787	148.715	125.551	125.416	124.252	98.0449
BraC02g007060.1	97.2248	115.358	46.4196	61.6264	113.288	135.985	66.7714	81.7614	69.3606	100.358	101.82	85.8002	88.9296	64.9564	83.3684	164.852	89.5944	118.908
BraC09g053920.1	4.21551	0.184677	0.223877	0.821517	72.7504	34.418	21.722	28.3099	387.816	264.861	428.785	397.191	8.54031	6.71697	0	0.10835	17.3385	12.3567
BraC09g014440.1	139.137	88.908	130.367	84.6817	89.0761	160.135	216.267	204.062	58.6717	73.9517	34.763	85.2292	44.0815	69.6988	84.4681	40.6398	34.0849	47.5372
BraC09g027300.1	81.5884	58.5954	121.453	160.121	49.9455	53.4894	87.4818	105.456	68.9169	89.9272	41.7282	41.4022	120.46	130.784	96.1998	98.2621	143.019	136.38
BraC04g022490.1	64.8095	107.863	80.5892	34.7348	114.141	85.2606	64.8311	48.8924	97.1964	113.272	92.6623	288.029	54.0676	73.53	175.069	27.0027	53.5465	108.328
BraC04g027640.1	116.337	97.9695	97.7688	120.897	79.8402	83.7896	157.09	156.951	85.081	90.6179	66.126	57.578	87.6004	64.7655	73.3768	72.1259	77.9385	95.1523
BraC06g018930.1	101.103	104.099	15.5015	9.72385	61.0287	37.3422	128.019	78.8993	149.757	122.841	96.3053	127.75	74.4795	137.715	123.25	96.378	97.5738	115.019
BraC03g026360.1	101.892	109.852	64.9961	60.8532	157.183	139.376	94.6305	82.1222	86.5858	93.2163	51.4174	103.696	99.8983	83.6715	93.698	63.2718	74.1652	116.067
BraC09g006450.1	71.1515	81.8631	53.4648	53.4257	78.4624	74.1487	80.2448	83.6922	101.501	118.184	193.647	147.292	79.621	76.5436	93.9835	85.6541	102.531	100.195
BraC08g031530.1	29.6722	52.4188	52.4487	40.3082	128.593	97.1071	85.0954	114.773	153.373	119.489	194.115	203.252	51.3517	54.4022	71.289	98.1197	57.0892	71.6705
BraC10g012980.1	74.0161	11.6306	563.634	427.139	13.4004	43.8782	23.8408	29.8232	170.903	23.0568	39.752	64.5728	42.2518	28.2217	78.4683	11.4639	9.36279	18.6743
BraC07g003860.1	92.9166	70.2035	151.626	179.949	65.1668	93.9975	96.2665	98.7712	49.0598	67.6742	55.3951	47.4845	113.876	116.582	76.5191	83.7111	110.508	99.0376
BraC03g023660.1	83.6655	86.5524	46.9932	39.9254	113.059	113.638	139.219	131.479	94.1808	82.0644	91.2373	109.929	95.0112	74.6737	104.49	75.3863	94.2374	91.7501
BraC05g030780.1	87.2113	78.5621	258.351	243.283	82.8328	71.0341	133.356	129.31	63.376	77.8419	36.2544	38.113	67.0005	71.736	36.9278	48.0745	65.2225	78.9226
BraC03g047010.1	70.2141	0.390289	96.3709	80.8925	88.8813	86.9736	83.9652	94.653	168.844	143.059	217.226	236.35	0.287568	0.241346	83.262	79.2951	61.88	74.5803
BraC09g073290.1	228.459	227.8	64.292	55.8098	70.3943	70.9624	172.893	166.539	58.3011	61.3222	70.976	73.9275	55.5258	57.3756	44.6001	53.8092	49.4987	80.4859
BraC09g058860.1	104.372	106.359	45.8357	31.3838	104.974	114.684	167.165	170.828	90.6951	91.1204	69.4252	89.4959	84.8167	93.5271	57.1756	52.9124	61.3368	125.037
BraC08g035720.1	108.763	69.9745	185.939	195.482	65.9742	85.544	138.547	127.388	62.4177	72.3193	26.1349	37.3729	76.6173	82.5847	68.7856	68.8652	90.0815	94.1266
BraC06g050660.1	31.9354	48.2397	182.892	187.467	118.219	135.252	86.4305	83.4126	51.6578	52.5729	62.2008	62.5654	124.709	84.2851	76.3004	69.7924	130.928	63.6315
BraC06g005310.1	28.7104	39.7175	64.8882	104.786	72.8423	54.832	67.4541	59.9767	4.29215	80.3326	98.5718	67.9616	139.968	157.354	121.74	205.445	160.19	119.644
BraC08g022580.1	43.7939	57.7942	228.619	158.64	63.4235	83.4166	1.72147	0.311834	61.8226	160.183	78.1647	58.9768	4.24938	0.849366	240.149	201.826	143.406	60.8064
BraC07g021210.1	63.3682	63.7475	250.361	280.818	89.0172	79.0516	122.873	113.379	48.4731	50.5917	27.3738	31.1061	69.8666	70.5279	69.6546	63.9489	77.0492	76.3392
BraC10g010520.1	95.2032	85.8556	189.185	229.498	72.7343	78.1118	106.94	104.466	73.4478	69.3894	32.3235	36.2797	68.9509	68.4656	70.6624	67.3604	85.7352	110.468
BraC06g005580.1	76.7976	89.0919	11.5581	28.4552	81.8303	74.4985	88.8285	87.502	66.0528	68.4283	83.4062	54.596	195.26	170.982	112.688	113.346	131.243	110.4
BraC08g033060.1	110.075	94.5067	0.061251	0	57.0131	52.4983	135.529	128.769	117.911	121.993	113.702	123.065	98.6406	99.8139	98.3911	86.8766	102.111	103.583
BraC05g044510.1	109.679	124.166	33.534	31.3734	108.119	129.872	69.3992	79.6613	84.9872	76.9701	125.375	183.286	97.2081	98.5773	58.8025	52.0429	76.7719	104.532
BraC05g018280.1	70.4607	71.4103	381.015	256.339	84.7285	7.16777	47.6926	30.1964	185.405	66.6146	98.4611	211.958	68.1255	43.923	0	0	7.71861	12.1615
BraC03g017070.1	181.559	163.469	106.266	95.0805	147.574	103.076	45.4114	37.7836	179.197	207.132	71.3283	87.8826	21.9986	36.2615	28.1583	39.9829	32.9114	57.7405
BraC07g020830.1	119.77	104.826	346.523	191.265	105.11	73.9482	63.4811	45.5665	98.5113	42.4756	89.0042	117.691	42.6717	42.4619	79.8928	20.6658	20.1541	38.4745
BraC02g006150.1	66.1232	43.5264	23.9989	30.9371	64.9515	74.9418	59.0318	68.2866	106.059	111.597	105.248	101.819	148.332	98.0671	137.452	135.888	134.424	130.398
BraC02g010370.1	55.6106	38.6357	261.981	227.115	58.164	85.4909	39.2183	50.6329	34.4137	65.0846	85.1032	71.2189	106.365	98.1206	121.315	63.7418	98.6296	80.091
BraC08g004110.1	135.781	129.956	43.0719	40.9754	155.819	144.94	117.793	102.379	62.4446	66.4773	68.329	101.711	66.7624	78.5237	93.6015	66.5323	74.064	91.6534
BraC05g015260.1	5.59904	7.52207	11.0911	5.48949	655.385	5.04518	1.73895	5.11693	2.52388	399.359	63.5239	416.766	6.99915	14.8019	11.228	8.6319	7.33261	12.657
BraC10g019760.1	43.125	180.762	18.7461	3.91686	114.462	106.722	13.5885	12.2188	6.47263	16.6074	30.6293	15.914	203.75	203.32	165.649	135.385	170.193	198.809
BraC09g042670.1	85.2486	73.9841	120.989	113.63	141.188	95.8127	169.888	157.84	0.089996	0.186726	88.6175	90.6958	152.413	176.965	1.50739	0.119752	80.2654	85.9869
BraC01g020370.1	90.0121	73.1599	49.0502	35.1646	109.603	101.369	50.793	53.3387	72.1058	225.53	65.5119	222.173	97.8313	104.708	79.1721	37.9541	58.8683	108.838
BraC09g010600.1	49.0322	46.7905	132.815	96.6787	88.4772	51.4963	54.3519	47.256	34.5129	57.3209	72.8879	31.0832	186.458	275.793	82.9135	41.6493	153.186	131.016
BraC02g025620.1	119.305	101.522	52.4753	59.8557	142.735	132.836	105.598	76.8163	48.5747	64.2668	72.546	107.039	72.7938	99.9241	90.2915	90.5622	96.1	99.3296
BraC09g039140.1	132.407	166.841	69.6148	100.516	104.452	111.874	101.636	99.1582	21.8112	22.2244	66.3934	61.8035	149.919	136.627	41.3622	56.3002	98.4275	91.1198
BraC06g009410.1	200.033	152.692	19.1136	11.5863	102.527	181.203	20.0562	19.7858	156.238	135.965	99.5445	219.014	49.491	28.2904	50.4671	17.674	16.3291	152.218
BraC09g024890.1	96.2548	122.321	60.7865	80.341	105.247	92.2058	65.3347	67.3416	117.77	123.486	117.442	102.238	77.7177	63.9287	86.3985	104.118	65.2195	83.6584
BraC10g029690.1	110.571	141.869	48.9037	34.3621	163.964	132.738	91.573	79.9492	145.991	152.351	92.2507	146.365	12.2301	12.7741	98.4632	54.6774	34.9376	76.3562
BraC07g008000.1	75.759	66.759	209.398	221.377	75.1331	69.2744	135.931	130.645	70.8544	77.9329	39.8874	41.5421	65.4732	62.8284	58.1235	61.46	78.1822	89.2554
BraC02g012440.1	176.943	121.331	92.3969	151.77	77.6597	66.3649	19.3158	7.18339	138.923	27.1171	47.8685	228.622	142.107	36.2464	173.492	1.65078	5.62217	112.373
BraC06g012680.1	110.109	108.868	26.116	46.0166	91.2806	98.6671	103.538	108.471	74.0778	87.217	77.0836	78.0572	111.418	85.1925	99.2017	69.7854	119.237	128.373
BraC08g030630.1	48.7352	62.0647	115.497	129.301	64.5563	142.612	134.014	140.133	54.5492	63.0208	82.4363	56.6435	108.32	105.775	63.0622	73.8302	84.3105	91.8678
BraC09g000070.1	92.8903	98.0873	57.5917	49.716	88.648	80.7084	126.501	126.52	66.5943	66.1214	115.88	105.674	110.482	113.377	86.6674	90.5453	69.9976	73.7495
BraC09g041570.1	169.523	241.758	1.04367	0.574357	68.867	49.2649	1.99468	2.27397	106.91	84.8491	168.119	108.53	124.375	140.52	73.7401	57.6502	92.2268	127.371
BraC02g027410.1	155.729	83.1805	51.7436	54.5609	140.05	108.484	120.907	115.072	74.7538	81.0007	65.182	92.4747	64.6912	85.3124	59.9937	59.5912	93.1242	113.47
BraC03g037770.1	78.6309	69.2761	96.1652	58.1026	108.219	92.643	57.7558	69.3356	141.148	113.764	134.298	131.148	78.4788	82.3968	86.3072	67.6434	73.9483	78.7655
BraC01g036120.1	125.557	149.952	81.2368	54.0835	160.818	198.012	147.018	172.658	38.0831	62.4155	29.4404	21.4707	42.7649	62.1386	55.0592	92.3601	61.2957	62.8513
BraC06g013840.1	110.44	73.1161	165.346	210.594	66.5337	77.3684	156.535	156.255	56.6547	70.7505	30.3452	32.9317	61.7153	64.5222	61.1086	66.2249	75.4801	79.877
BraC01g033510.1	94.5616	87.9598	148.949	168.594	86.6817	131.19	74.1173	63.7692	92.7817	72.8783	90.5788	158.592	42.4072	55.9718	82.7733	32.4352	50.2319	80.3138
BraC03g018590.1	62.427	98.5886	43.4313	21.6191	89.9146	70.1515	120.924	119.116	96.7818	103.864	105.282	120.447	111.295	89.0563	109.872	81.3916	74.5863	94.8688
BraC10g020910.1	73.2089	85.6711	4.47271	7.31176	88.137	107.121	124.165	100.838	41.4347	77.5043	40.8393	34.6385	179.031	168.587	94.6577	129.339	138.169	118.385
BraC05g001340.1	50.2627	121.784	309.002	183.743	92.1852	33.0124	29.6737	24.7887	73.5575	80.2675	161.289	192.325	5.78914	17.8374	100.34	68.235	14.1963	55.037
BraC05g049310.1	2.4039	3.91678	88.496	39.585	5.79282	1.87063	193.194	223.695	169.945	104.319	21.8027	26.537	89.5282	179.127	249.876	56.1126	109.504	47.264
BraCxxg009320.1	55.4982	141.291	1.86728	2.48836	62.6665	25.2115	47.8496	44.6516	145.762	202.325	185.985	154.089	193.419	176.537	9.36819	15.4519	91.106	57.0367
BraC01g045660.1	97.9891	74.9859	167.004	171.342	68.3455	73.9544	133.476	117.975	60.9352	71.6318	42.7006	51.2933	73.0404	72.7867	83.8618	79.5858	81.3944	88.9841
BraC09g010650.1	10.7945	13.2533	70.8463	99.5797	51.7046	110.545	99.4802	98.5358	43.5322	41.234	33.9932	19.1049	153.477	166.159	131.479	175.546	167.396	122.036
BraC09g057910.1	73.1732	80.5414	52.7949	86.9581	112.777	88.821	16.0499	19.6392	0	0	179.97	157.72	158.14	144.11	138.721	84.8678	125.982	86.8846
BraC09g051020.1	36.0189	26.8773	123.543	187.031	51.2866	53.2247	114.986	106.137	35.5989	66.8259	48.6527	29.4614	142.041	135.468	119.146	116.071	159.259	54.2563
BraC03g021190.1	86.2462	74.9133	177.132	208.786	45.913	55.7094	107.658	99.0042	78.94	75.9654	32.8678	30.0285	73.2454	67.8637	95.0771	96.3817	99.9488	98.9461
BraC01g029520.1	53.8983	44.9729	2.5568	0.559763	30.7828	66.3334	152.64	130.929	42.8862	49.9132	53.4945	56.4448	159.96	213.838	175.269	124.825	145.466	96.4429
BraC04g012730.1	56.8551	99.12	181.86	100.34	56.1419	68.753	108.358	94.908	178.274	110.541	103.012	149.626	46.5715	56.3648	74.9605	38.6605	42.5338	34.2409
BraC07g033400.1	92.1606	98.6662	6.01307	11.9383	86.1115	56.0302	94.4297	22.3277	137.687	132.373	84.9249	86.0759	104.604	121.536	144.101	111.411	100.846	107.832
BraC03g004770.1	24.6634	35.4072	56.1103	51.0572	41.7283	26.6293	54.483	52.8772	37.0355	36.5164	132.514	114.966	140.707	234.871	231.656	134.745	147.197	39.5077
BraC10g030130.1	87.555	119.063	59.5502	46.613	106.902	81.9537	86.2652	84.079	101.615	89.0153	87.5138	90.3032	86.0862	92.2975	98.5092	96.2596	82.2619	87.6431
BraC04g006620.1	95.2843	58.6768	237.933	274.974	65.9055	75.8182	119.718	109.851	41.2161	62.2318	23.7268	21.6593	60.0667	56.3754	58.9367	60.1087	78.5487	82.0749
BraC07g033050.1	64.2025	31.3792	407.343	127.516	46.1216	52.4737	131.929	72.4082	172.021	144.329	34.8492	59.8407	20.8713	53.9693	83.4287	29.7673	18.3614	32.1875
BraC09g062100.1	82.8723	35.3071	420.791	186.504	26.0202	47.7785	37.2552	34.907	209.91	30.6262	79.7332	132.293	60.5114	52.7287	94.6169	9.79939	14.5054	25.01
BraC03g056340.1	60.713	83.4182	68.1345	64.6399	37.3106	41.7065	61.2094	70.139	111.371	151.016	158.36	224.929	55.0565	95.6251	79.0336	35.5692	75.3781	105.808
BraC07g037230.1	87.1488	24.6585	96.5803	115.663	157.608	158.693	138.423	132.588	29.2473	24.4949	54.0689	80.7746	157.195	155.921	29.6074	8.38599	60.1157	64.9973
BraC05g038630.1	82.2522	80.6269	38.5816	38.5963	66.2403	95.9552	98.4556	74.3821	41.9863	57.1701	52.6116	54.1573	155.536	132.839	99.1172	132.56	157.11	116.807
BraC09g071750.1	61.494	49.7005	56.4072	49.3779	72.0855	63.134	59.3254	68.1925	117.659	96.4926	155.912	152.669	88.3563	108.597	98.2931	91.5339	94.4176	90.7902
BraC09g058170.1	108.997	62.5125	233.867	245.824	75.8603	67.3519	108.755	120.872	53.1619	65.1157	25.7551	28.39	48.6942	61.2172	65.1797	43.1159	66.53	92.9089
BraC03g055830.1	0.381032	2.50221	95.1528	85.7949	102.389	48.9914	155.079	175.317	3.26185	3.20544	135.819	133.068	201.179	190.906	5.46077	5.02448	118.481	109.895
BraC07g036700.1	2.33871	5.71834	407.152	498.241	5.45795	269.859	52.5765	64.8614	0	0.02808	202.726	55.9416	0.082916	0	1.27339	2.68148	1.30983	0.986811
BraC09g051320.1	94.2569	54.1173	219.434	239.075	59.0702	67.3965	125.44	114.242	65.1419	65.2812	23.3192	30.049	64.3587	71.1881	56.2943	55.4052	69.3304	96.4302
BraC07g020980.1	86.1403	84.4501	36.1853	31.9121	60.7033	189.498	109.653	124.989	101.378	84.6424	63.9063	81.297	95.3575	90.4882	96.1445	73.2295	77.2728	82.4968
BraC03g013460.1	161.188	133.639	79.1383	71.1407	146.35	169.77	113.349	102.797	95.6988	47.0411	25.7925	65.9006	65.4328	51.4303	39.6254	44.6081	47.7216	105.97
BraC07g035520.1	31.3122	73.6001	72.483	84.9396	65.6675	152.436	40.614	43.9114	81.2509	239.321	106.783	153.558	116.791	52.8599	60.9923	53.8546	65.3305	69.3953
BraC01g041510.1	37.5294	10.6539	148.787	193.834	36.9405	65.6331	64.0242	59.5529	45.027	79.0813	54.6352	63.2125	157.901	131.547	68.8379	102.081	132.006	112.321
BraC03g048560.1	75.2266	50.2263	204.603	203.919	64.8955	88.6261	139.931	135.996	53.8344	59.7239	26.6767	27.9089	76.0724	68.0035	58.2083	65.0614	78.3298	85.448
BraC01g035730.1	102.429	83.5873	197.028	222.495	74.7054	67.4312	118.178	109.138	44.8487	43.8365	33.5961	40.3755	62.7375	69.7001	62.1428	65.997	74.752	85.024
BraC09g004330.1	107.581	113.159	87.6587	96.8598	116.688	95.4417	0	0	84.4994	100.826	111.069	114.792	0	107.49	90.2094	100.634	111.472	118.104
BraC07g042290.1	79.1155	91.5144	9.50191	10.1831	104.158	94.2569	88.5236	87.5951	53.8121	45.7885	60.5589	59.7256	145.005	108.779	158.855	105.858	132.417	116.322
BraC10g012990.1	29.9423	68.5649	75.0541	35.4423	45.0206	26.8899	143.586	179.293	142.995	115.273	64.177	56.1026	66.5164	104.327	180.244	80.1902	80.4893	56.2632
BraC07g001050.1	119.825	72.9864	48.7533	45.3236	91.6517	77.6326	74.6518	84.2827	79.9703	82.9159	65.1387	85.5529	99.2301	123.885	114.759	70.6368	113.504	98.9781
BraC08g034630.1	79.841	102.174	57.5584	59.1894	66.0585	76.8274	27.341	27.2241	66.1786	76.3798	110.136	21.1365	169.256	150.987	75.9229	117.592	153.669	112.188
BraC07g022230.1	135.339	114.327	27.6948	52.7399	92.5038	106.588	57.8388	60.7682	37.4943	54.3115	25.305	12.882	137.612	96.573	88.3538	164.053	147.095	136.28
BraC06g004660.1	56.0782	77.1277	8.81487	6.65004	133.69	116.953	155.016	185.737	168.728	390.66	84.5081	97.7413	7.11963	7.87242	34.2784	16.051	0.261598	0.381625
BraC08g029650.1	120.064	30.2014	354.063	264.564	29.8253	13.0373	19.0212	16.3034	89.5657	19.0428	102.681	134.611	69.5003	48.102	176.867	19.3549	22.0171	18.2093
BraC03g029730.1	22.8626	1.25456	139.442	91.53	18.4943	36.0249	191.864	135.861	206.562	91.3944	43.7601	65.1961	82.0084	134.884	211.334	27.3721	23.4255	23.614
BraC04g032690.1	63.1937	71.1949	126.105	197.529	68.5709	57.8362	34.1677	40.8167	74.7956	83.2984	102.228	86.5694	63.181	62.1486	98.8558	142.695	90.4596	79.1912
BraC06g003460.1	137.842	103.916	88.563	106.091	78.4906	172.45	183.67	133.834	37.6753	63.2219	26.6473	36.0805	73.2282	57.7444	57.6428	41.8408	75.1172	65.9095
BraC06g047770.1	82.9104	68.4287	187.463	214.655	78.0348	68.0609	107.114	101.208	53.5787	62.4597	27.8155	34.8648	75.9787	62.1885	77.1229	68.167	78.9754	89.3677
BraC08g030600.1	8.39558	21.1688	57.4281	81.8819	72.9698	81.9644	39.4937	35.4882	55.6483	28.9451	95.8122	73.3502	59.6971	69.4861	211.061	332.738	139.789	69.6491
BraC03g035720.1	62.0733	44.553	178.783	141.172	66.2782	58.4344	138.888	132.889	68.4784	80.4435	45.172	60.9644	60.693	67.5524	80.8101	74.6056	78.9712	93.4363
BraC03g026090.1	71.2063	41.3937	352.505	215.626	29.912	44.1802	23.1898	21.9244	151.093	47.0678	104.647	167.2	53.3873	44.297	100.737	12.8555	13.907	37.9713
BraC10g002230.1	62.1654	56.9226	140.679	174.861	57.7582	71.216	37.6109	57.0569	59.4652	61.0861	106.149	77.2112	105.563	77.6061	58.4144	122.19	122.43	80.5602
BraC07g029070.1	7.83279	9.17803	201.048	304.949	69.708	66.0613	41.0829	19.5805	46.4596	31.9316	9.85074	7.27729	143.521	92.6688	83.4035	236.693	140.353	16.878
BraC09g019600.1	152.796	77.4946	309.559	244.442	69.0373	33.5513	18.6109	26.9769	96.6602	17.0106	126.686	145.277	41.0202	21.2643	95.8743	4.43421	7.32867	38.9569
BraC05g049740.1	101.532	140.041	48.5776	44.8018	113.014	76.6846	84.5305	92.0347	90.0235	102.949	87.0497	91.9687	66.5813	64.2745	74.9116	71.78	70.2507	104.609
BraC04g031500.1	64.4939	57.8535	227.492	128.081	22.8795	65.036	83.3795	77.7149	335.859	110.559	73.1562	93.9121	23.5137	19.5547	81.5087	17.3753	12.7198	30.2606
BraC07g000950.1	84.3108	101.425	46.6344	38.0344	84.9084	110.686	98.4898	98.7393	72.7942	74.9147	66.3969	57.6669	122.747	93.8421	95.0626	88.4292	106.466	82.6236
BraC03g004840.1	85.5484	80.7681	94.4155	68.4125	104.539	85.3346	131.478	134.254	48.1436	71.4019	45.0785	48.3242	105.213	91.8825	72.6882	64.2861	84.571	107.605
BraC06g042100.1	167.602	46.3155	2.46677	0	25.4815	0	197.658	203.973	11.2543	8.77367	89.9245	89.6161	138.81	174.056	43.5583	110.702	123.494	89.5776
BraC05g042290.1	62.1355	68.4741	184.822	118.029	48.2867	69.1353	74.0021	62.1537	85.3939	47.7017	147.885	132.512	91.1658	63.8663	120.99	50.0681	49.7035	46.7775
BraC09g060220.1	84.0899	69.8899	173.912	174.41	76.837	74.4322	121.724	103.378	50.5295	62.8364	32.1906	32.1573	90.4186	90.0687	57.6172	61.8675	80.0769	86.3391
BraC02g017140.1	101.729	88.6933	127.383	126.66	62.4809	68.241	124.046	97.7961	72.2409	56.9498	44.3875	52.56	73.5539	88.8294	87.2178	82.2205	91.5021	75.2158
BraC06g051730.1	107.273	74.3217	141.639	120.28	71.0123	91.932	129.9	127.614	60.6721	68.7174	36.5111	36.7637	54.8027	75.2291	62.9891	84.3599	77.5448	97.6756
BraC09g042990.1	64.1686	24.5547	190.111	167.152	98.3138	92.262	77.7294	71.9247	79.9818	74.4954	65.5905	123.934	56.4748	61.3035	92.3786	46.57	48.4972	82.6884
BraC10g025710.1	82.8495	60.0011	233.04	245.295	51.9974	74.1575	115.651	119.745	38.4371	45.7937	21.2373	27.0701	62.5074	51.3412	62.0131	64.2671	76.9275	83.3293
BraC05g019220.1	67.096	103.478	76.1223	54.1644	62.4195	62.0869	72.0558	73.6791	137.746	131.88	67.0682	94.7232	102.571	117.345	39.5708	45.7687	100.133	104.49
BraC09g022720.1	66.3169	60.4566	181.287	201.381	72.436	70.0669	119.699	116.717	53.6127	55.878	27.433	35.9019	78.8776	70.1729	70.0463	58.5712	80.6603	91.5686
BraC06g006360.1	76.9272	88.6363	219.916	207.879	91.5745	95.6831	108.909	109.166	39.6739	55.8922	22.7718	30.5643	56.0832	57.6461	53.2589	66.6598	55.938	73.8997
BraC08g026060.1	141.164	167.151	32.9896	35.5487	102.687	111.791	57.689	86.5744	77.4135	68.2726	103.535	141.09	48.3553	44.6113	52.994	42.2998	107.117	89.7408
BraC04g017880.1	83.8803	79.5569	14.5335	14.7913	44.4451	39.0845	33.6039	51.6916	7.87142	20.9349	43.2883	11.9672	366.188	162.406	189.008	61.2129	233.059	49.647
BraC09g053410.1	40.2915	36.0188	91.0443	98.5016	61.046	62.4411	102.048	97.9226	43.9554	67.9591	83.872	62.8472	133.464	127.901	65.6575	113.986	122.193	95.3169
BraC03g046120.1	77.2513	53.1772	231.763	248.591	69.6935	65.0868	101.03	92.8837	27.083	34.9586	17.4915	20.1027	72.9733	73.3722	87.6437	69.7334	70.4826	91.8699
BraC01g021000.1	107.738	77.9907	125.197	136.866	117.768	118.75	123.571	99.9153	44.8932	44.1055	42.7258	60.261	54.1884	55.4899	68.3295	59.8355	70.2211	97.0171
BraC01g018760.1	132.812	51.6921	27.355	18.9122	180.147	126.372	53.9941	71.4249	46.5573	74.3684	83.8833	132.089	86.0542	90.3627	99.1162	66.2899	70.8819	92.3367
BraC07g012740.1	58.6551	57.0366	3.11934	0.54974	86.4873	70.5211	188.615	215.162	123.676	47.7557	47.3153	61.5591	76.037	96.2419	101.563	99.2205	87.5967	83.184
BraC01g003200.1	59.0658	62.2755	183.844	228.989	60.1774	26.3308	33.7332	32.6083	51.7727	50.5883	119.354	170.878	91.2665	96.3298	38.0336	37.2985	71.4285	90.1415
BraC06g044670.1	157.867	143.629	46.8193	27.0101	183.783	140.274	76.4024	62.4689	98.5111	90.6002	62.0364	70.7757	45.7043	49.2233	54.7173	52.687	54.3378	86.8952
BraC04g020000.1	72.7374	100.829	37.7742	39.3895	105.603	63.502	132.086	128.202	101.395	82.7941	126.175	133.313	42.2181	40.9628	101.515	63.3173	43.6547	87.0705
BraC10g023610.1	86.1273	86.4063	198.7	316.232	71.3507	110.143	8.50837	9.26551	1.71832	1.6344	2.28681	0.615689	107.364	112.947	54.1334	101.662	127.755	105.311
BraC09g022360.1	67.8729	59.6338	194.005	308.129	70.2771	61.9107	74.6827	54.3611	41.0879	72.4462	43.437	41.9763	85.4782	74.6413	40.7329	76.6325	78.396	56.07
BraC04g022360.1	15.7951	6.96774	116.422	94.1058	170.718	50.5289	84.5289	48.597	27.2961	31.1063	16.6858	9.59413	184.11	105.884	98.3627	135.579	122.257	181.948
BraC09g041250.1	96.4432	77.9379	34.4931	26.1503	86.2068	93.6999	132.643	109.483	83.1341	79.1387	71.8301	88.906	89.4891	92.5453	103.3	59.6631	82.7304	90.8218
BraC03g064440.1	20.1942	21.329	89.9009	175.408	169.47	41.9371	60.8739	38.3756	45.4879	60.6311	59.9437	94.1917	75.9273	84.1022	31.733	83.9594	162.524	182.622
BraC07g000140.1	86.728	73.6566	115.68	118.013	106.568	117.571	118.213	115.355	38.906	46.0186	53.5914	58.048	116.247	115.446	31.6285	31.7788	83.7429	70.9176
BraC08g023250.1	88.5827	56.4526	228.046	204.262	62.5995	61.0989	110.851	120.69	49.3487	49.5939	29.6323	36.0787	67.7232	65.8237	60.3545	58.0316	69.4554	79.4252
BraC06g044350.1	82.5689	97.5764	45.8636	60.9306	72.0081	63.5055	53.3419	63.07	96.5908	84.9718	169.47	107.902	83.6505	74.3143	80.7208	94.5092	94.0914	72.4992
BraC05g047120.1	80.901	62.9059	162.437	180.414	62.8269	55.0031	117.791	116.01	66.2637	81.292	42.8864	50.7019	59.5078	55.7518	79.5805	74.9225	67.9815	78.6907
BraC09g018550.1	99.8723	113.316	46.8937	27.0187	102.726	93.2135	82.0396	89.1928	116.394	99.4784	149.601	112.019	46.973	63.8776	65.2882	70.7003	50.1296	66.2932
BraC07g024140.1	59.5321	52.5709	225.004	248.38	73.0522	69.5939	142.106	128.258	46.353	49.076	18.248	25.8818	60.9022	68.4557	39.0142	35.1615	64.2464	86.5526
BraC08g002360.1	88.6014	73.8295	16.9362	14.666	94.6622	147.315	145.209	135.218	74.2615	85.4903	43.3872	37.1274	89.2379	91.7826	84.9051	98.2029	85.62	85.8829
BraC09g058660.1	70.8454	64.4752	38.0089	31.77	115.897	105.471	130.07	104.201	62.6504	57.1383	48.9786	79.1704	89.4599	94.8971	105.847	102.855	89.8732	98.4179
BraC09g017000.1	85.0237	52.4875	79.0075	77.7546	68.5497	68.7575	79.2374	77.22	170.208	152.489	143.786	153.675	11.5524	12.5316	95.7226	85.6379	29.9939	44.9791
BraC09g028490.1	146.519	150.745	99.8041	90.3142	136.204	140.52	188.336	186.874	46.6304	41.0016	74.2043	58.0986	15.3165	16.2053	27.718	23.7818	13.329	32.1909
BraC09g055180.1	84.7964	134.284	25.4741	37.0222	80.5302	118.237	73.2825	79.9451	103.18	76.9648	133.911	154.405	61.6341	77.4428	81.4005	53.2679	53.0736	57.9803
BraC09g026870.1	54.6089	68.2216	109.647	125.217	132.397	186.64	176.787	152.084	0.192507	0.484377	43.1397	48.2549	81.2924	63.4367	47.7191	56.2166	83.1652	53.2247
BraC02g008830.1	19.3891	22.69	88.6466	48.567	36.9958	24.7096	71.0572	65.4819	90.7657	147.359	157.462	137.584	113.795	217.142	63.7086	40.8239	95.6221	39.0583
BraC01g045540.1	60.0344	35.0037	90.9788	107.955	61.208	107.868	174.003	149.282	75.2901	82.5242	54.1354	64.7608	105.032	90.7957	54.7265	8.13832	93.505	64.6283
BraC09g042450.1	70.7849	64.5313	1.55656	0.135699	26.8102	26.0612	3.78482	1.64635	202.888	202.799	114.739	110	1.97849	0	212.954	209.889	103.664	125.542
BraC03g015690.1	60.5086	67.6663	21.8881	17.0131	103.341	70.9419	116.592	109.535	85.6462	102.16	59.6048	78.881	112.063	137.425	86.7547	55.2175	81.1531	112.415
BraC09g041600.1	65.3768	63.8094	144.461	207.911	71.6084	81.7346	80.8069	74.5208	42.3805	67.423	51.2822	36.4953	13.1776	0.190181	112.767	166.198	113.927	84.2716
BraC03g046790.1	78.6347	89.994	40.2042	32.5147	106.16	81.6873	117.787	103.737	72.3069	66.0443	62.7663	90.5534	76.3319	87.1116	94.8626	91.9587	89.7031	95.9282
BraC04g004290.1	28.4898	34.1728	103.971	111.523	61.6836	55.2841	69.8536	79.077	83.1334	117.157	83.5492	89.3617	117.617	113.603	72.3835	60.0968	90.0839	103.414
BraC10g015070.1	120.764	70.9243	136.845	123.948	64.1337	59.0454	107.318	106.799	90.4296	69.6963	35.5896	55.5161	62.6994	85.911	50.8111	57.5152	71.3894	104.973
BraC01g017010.1	45.8391	46.1054	119.437	76.0353	50.9687	46.1603	113.408	99.7208	156.437	117.776	62.4225	104.067	67.7884	82.273	93.2255	51.8092	54.4931	86.2207
BraCxxg006650.1	33.3158	31.0648	34.3324	48.8978	28.4918	30.6319	53.7972	52.3993	53.2058	35.9816	110.624	104.764	56.0123	47.6119	167.443	247.826	207.24	129.761
BraC01g026380.1	45.2028	0.708073	270.222	238.153	36.605	30.8848	118.701	111.032	59.0667	62.7196	32.7336	39.1634	67.1076	62.8615	69.7955	58.8799	78.9891	87.1069
BraC10g034420.1	93.4466	93.752	37.8813	41.7005	49.6688	111.35	93.9059	94.2998	65.2935	65.4905	84.0142	79.7617	103.372	88.9094	103.527	93.8028	95.6128	73.6492
BraC06g004790.1	33.8755	12.5176	126.416	86.3878	90.9961	26.9787	41.7378	46.7667	20.7492	16.031	274.809	193.523	51.7614	67.7741	174.128	48.4216	99.5294	56.4221
BraC05g016080.1	68.9659	97.7084	51.2755	35.3214	75.6992	59.2466	52.3947	54.3373	130.942	126.807	108.768	103.202	74.9584	102.558	80.6079	80.5115	73.5887	90.8168
BraC05g015900.1	53.2027	42.7693	12.6128	9.43037	60.9303	84.1201	116.866	106.099	82.6933	108.046	87.7572	75.0966	127.784	132.099	111.944	89.0252	88.5653	76.4168
BraC06g009620.1	76.3871	81.0887	42.9396	29.6852	85.6109	66.1473	75.0637	78.0062	113.328	97.4062	121.274	113.545	74.5505	77.494	113.037	69.6769	74.9198	75.1898
BraC06g005990.1	122.294	62.4105	31.6592	47.1805	72.8776	125.304	146.586	108.849	53.1298	64.7102	76.6419	89.3259	83.971	62.4692	94.001	88.0549	73.8555	61.6724
BraCxxg003660.1	20.5552	0.962993	95.6804	62.7459	24.374	12.0494	64.0611	74.0126	212.011	125.517	230.572	222.062	37.5761	49.5909	128.917	35.9751	37.0413	31.2538
BraC07g039650.1	90.6419	125.421	0	2.01606	57.7098	44.2487	84.4341	87.0598	105.34	95.753	156.914	181.43	67.0375	74.1555	99.3561	57.3146	63.8274	72.1929
BraC01g044550.1	85.7648	83.4803	219.132	212.261	74.3579	67.3289	111.85	100.871	58.6888	83.7694	32.2643	34.7996	58.2914	51.5673	0.278822	57.4514	65.4875	65.6355
BraC04g030900.1	90.2089	89.0474	238.14	223.571	87.7505	99.0545	173.864	140.669	0.243083	0.14528	16.3865	22.0902	80.9044	78.5848	6.63059	9.55722	52.2517	53.8393
BraC01g009040.1	72.0896	44.0511	164.892	178.583	41.5337	59.9285	113.271	111.454	41.2587	56.9862	24.3497	23.5836	95.0636	86.0116	69.5868	73.0398	92.3269	112.656
BraC10g000420.1	320.902	124.648	71.2971	26.5218	74.0805	90.0619	51.1162	45.6653	68.4349	61.7305	93.5726	93.6282	82.6159	82.6284	47.7582	26.095	56.6303	42.7841
BraC01g036030.1	52.3701	91.602	178.033	129.266	63.393	62.4105	155.247	129.122	85.7779	72.4793	94.4546	81.7297	31.8563	46.0397	42.1061	37.1895	37.8827	66.3055
BraC04g033290.1	76.6754	74.2001	144.223	225.961	68.0753	75.325	78.1926	67.0718	43.258	48.7563	25.8515	47.4956	93.4847	84.6199	43.7082	73.9045	99.7062	86.754
BraC01g045360.1	95.5107	117.883	45.9937	34.9883	163.505	137.247	43.8975	35.4619	154.693	170.705	82.5081	145.333	23.7893	26.0667	34.4351	32.2881	31.0375	79.5331
BraC05g005380.1	92.938	65.7311	169.969	192.085	55.0103	55.0375	122.027	104.066	71.6545	70.4872	37.6239	36.9153	61.7649	54.4817	53.0688	59.5147	72.1967	80.3017
BraC09g043100.1	72.8833	35.1476	487.414	296.4	28.8083	39.1825	18.9948	23.8985	134.663	32.7698	42.3948	60.0382	46.3732	28.0527	91.2406	2.41163	4.94956	6.30215
BraC03g034430.1	97.7255	82.6651	235.423	261.649	74.6082	72.7157	84.1151	93.8397	50.3274	52.4329	21.163	25.5144	52.4631	50.3256	41.6007	51.1668	56.5173	46.8988
BraC03g025060.1	101.738	101.195	38.2674	50.2853	105.007	119.51	67.6966	88.6647	12.2697	4.86414	51.1793	38.9447	153.593	75.8203	65.86	76.1376	133.54	164.692
BraC01g047820.1	106.138	88.7162	165.338	209.32	68.7391	88.5572	113.11	120.705	39.9966	49.9911	19.3822	22.1128	62.2438	49.4152	49.5625	64.9351	72.6416	57.5345
BraC01g041800.1	49.2005	104.607	64.6091	29.8502	78.1937	92.814	126.835	109.734	25.0494	41.0193	64.5124	31.4354	119.783	129.807	105.605	111.743	101.254	61.3221
BraC03g023210.1	11.0751	24.1984	15.595	14.8121	36.7106	28.0134	147.747	87.868	486.293	98.0167	116.827	62.0783	99.8706	29.0116	89.3432	42.635	47.524	7.49053
BraC04g019830.1	62.243	43.5603	112.78	167.105	76.1606	65.9072	76.8201	68.8131	61.5627	81.4223	49.4936	56.0878	104.293	94.1355	56.5017	72.5442	103.442	92.1695
BraC01g000070.1	8.09084	29.4444	65.8098	61.2784	102.873	123.51	55.3106	9.67845	70.2928	68.6218	4.1206	8.31629	246.941	16.751	153.896	122.322	261.972	32.6018
BraC05g049940.1	27.8823	73.7648	50.3087	61.5684	39.5481	35.2477	54.4843	45.0952	4.58145	5.05064	22.2882	22.56	246.611	224.8	105.25	93.2968	165.465	163.909
BraC06g006950.1	51.4852	87.3307	45.8944	54.3437	149.84	106.788	52.1566	92.437	149.529	152.775	110.398	113.288	38.5469	58.0582	16.0666	43.293	54.0663	65.1345
BraC04g014130.1	33.5973	41.5442	70.0278	96.8192	33.0484	33.6548	22.3243	17.6049	83.8649	130.898	189.243	113.558	74.7258	58.7304	100.844	224.877	83.3208	32.3893
BraC03g017210.1	53.9901	76.195	83.1618	44.6477	126.057	48.9995	72.4073	78.4276	130.415	119.21	127.054	123.963	62.7732	61.9282	61.0541	49.523	47.3653	73.6861
BraC09g057370.1	43.5593	102.027	22.2824	26.2786	57.8494	174.289	71.9802	112.401	88.2103	90.7916	72.0835	56.8552	106.546	98.9779	69.9985	82.0968	91.1306	73.4095
BraC03g011530.1	130.674	148.872	15.8147	24.8827	217.43	272.822	100.714	111.105	59.3148	66.0177	42.0153	71.7436	31.4181	25.4888	20.8269	34.8787	10.7986	55.7252
BraC09g052870.1	0.57845	9.45058	218.881	324.448	6.86039	92.3076	102.633	91.2903	43.6256	70.2374	66.2023	58.1448	160.214	140.787	2.32293	1.16423	3.54338	47.801
BraC05g036110.1	142.837	214.412	12.8176	17.6923	154.557	159.665	45.3062	43.6906	141.294	143.138	56.1466	181.246	18.6103	15.9624	21.9621	7.37501	9.57326	53.7056
BraC02g025690.1	59.7567	48.3933	194.163	186.653	87.6997	72.1264	90.3512	78.1217	88.9143	80.0604	66.1128	74.5875	47.3458	55.7938	49.5382	34.0546	49.0127	77.2709
BraC06g005290.1	86.1842	82.8615	36.6442	36.1891	109.222	121.651	93.064	88.7479	56.0682	61.1174	44.5305	49.4822	91.4588	84.2368	118.151	90.1439	94.2828	94.28
BraC04g028310.1	83.1095	119.487	70.0064	51.5923	139.514	96.3395	57.0558	48.4703	122.523	84.8897	73.7852	170.991	52.8219	50.7152	26.507	25.3957	43.0495	121.491
BraC06g036760.1	32.4334	78.8003	87.4353	35.6808	57.7476	27.274	32.1271	48.9312	164.294	96.2036	179.556	265.391	51.2321	100.256	53.0906	24.6614	55.5578	46.7268
BraC07g005290.2	96.352	140.138	17.9507	24.3774	85.297	201.676	199.281	179.206	24.7972	76.9245	34.6626	20.1655	65.9933	50.9826	70.4137	42.0183	40.5431	66.0996
BraC03g042120.1	122.756	260.109	63.7348	61.0494	161.078	138.111	36.1046	26.1392	56.1721	68.4348	32.5339	74.9689	62.2676	61.5832	47.465	38.7636	40.2483	84.5746
BraC07g002830.1	74.3998	66.9862	167.073	148.263	76.927	68.0775	111.738	107.107	52.9597	57.4376	31.559	44.7396	73.454	70.7821	62.4592	63.7687	68.5228	87.213
BraC02g036650.1	40.1912	47.9649	112.989	142.2	35.2873	22.8883	54.3646	59.6304	116.138	81.2812	90.0376	67.3122	121.647	126.41	106.758	45.6756	91.5437	70.5408
BraC01g007410.1	177.444	183.972	23.8713	24.2767	152.502	243.549	111.958	130.56	31.3328	89.2191	49.7697	52.1473	11.2744	9.16417	15.5593	30.8681	12.3092	82.1405
BraC06g032650.1	13.2061	15.2645	79.8225	62.6908	20.8774	16.7634	184.465	179.918	170.843	129.721	45.9164	79.8302	66.1466	103.66	128.157	47.5624	47.9349	38.4235
BraC03g048000.1	75.0324	106.495	56.9653	48.7653	123.185	71.4499	63.7813	67.9516	121.362	112.208	147.816	191.024	57.0806	59.0979	23.3078	6.58624	40.3185	58.7239
BraC01g005680.1	45.0093	58.8255	11.5879	6.28721	100.686	56.2901	74.4208	94.8899	55.7746	65.5271	148.57	78.0179	143.295	208.82	65.9121	74.8819	73.3784	68.6084
BraC08g027950.1	62.1057	30.3532	13.2571	18.339	49.5233	79.069	186.66	145.793	51.0022	49.9096	60.4419	69.2902	126.404	114.526	129.483	76.4077	101.563	66.0001
BraC04g034680.1	9.5578	1.72216	192.623	127.727	53.694	7.04091	107.161	119.265	30.8803	35.5053	6.46114	2.78307	138.322	101.145	34.9524	234.83	179.979	44.5811
BraC07g025070.1	72.9567	66.7109	169.993	190.788	56.0544	60.3848	121.316	126.843	54.1436	55.5999	25.134	27.2213	60.0352	70.808	53.7418	64.0535	67.3206	85.0226
BraC02g020440.1	55.8109	169.13	4.54038	12.0417	82.9657	49.7418	196.81	204.847	23.0352	45.2456	55.7085	8.77409	116.687	100.979	64.9468	84.1686	71.9346	80.6205
BraC10g008410.1	100.892	97.5835	55.9527	47.279	78.7738	106.765	118.601	98.3454	55.1369	51.3648	60.0378	86.8034	74.7825	95.0373	76.3971	66.8653	81.5773	72.4044
BraC06g000150.1	100.978	108.714	149.354	165.336	152.794	48.2963	4.56959	2.28515	176.983	140.983	145.503	76.8624	23.6977	32.3158	13.5716	17.7045	17.3385	43.6716
BraC09g015910.1	142.85	114.741	76.8563	54.4154	91.0038	84.8242	96.6852	104.854	70.2535	69.5092	80.9684	88.9887	48.1283	65.9453	48.0187	53.2691	59.9285	69.3044
BraC10g002910.1	95.0241	76.2046	203.529	228.873	71.0822	74.5686	91.6901	84.0506	54.8936	75.3909	17.7572	23.785	56.5203	57.5157	42.6576	37.6416	59.0437	69.3989
BraC01g010550.1	16.1449	42.1549	151.175	204.202	64.2771	24.7051	65.795	71.9906	42.8777	85.484	221.587	112.069	27.7108	30.0483	73.4817	50.9344	46.6039	88.2857
BraC02g044370.1	17.4418	21.6321	79.1222	56.6232	31.5992	28.0306	275.77	287.657	164.463	159.096	47.1217	32.8987	14.011	20.9683	71.5014	50.4126	9.40631	47.8404
BraC05g002600.1	49.459	33.6047	393.842	258.297	50.0668	65.0026	51.7379	55.5978	69.027	42.1741	38.6475	37.9666	35.6988	39.8734	65.8562	36.1235	39.0942	52.1694
BraC09g035350.1	15.0228	12.5952	222.026	210.395	77.8289	61.8827	107.362	109.566	121.151	116.659	147.417	161.181	8.18386	8.9498	9.67706	6.32655	7.40777	9.82529
BraC10g020400.1	69.7328	88.7405	46.752	40.4397	65.9447	57.8724	60.9281	64.9088	89.201	83.9009	109.717	114.178	94.2376	87.2848	103.694	80.8917	92.3118	62.6751
BraC04g006180.1	239.473	171.886	9.0674	4.24841	203.559	121.209	15.1036	15.5294	86.2056	60.4806	42.7828	220.921	33.6068	13.1266	21.1403	7.42594	11.2609	136.076
BraC06g047870.1	101.136	137.034	0	0	50.0017	46.1002	112.848	126.086	102.875	113.359	137.646	117.501	1.51659	1.485	103.7	116.836	65.1908	79.2552
BraC09g006650.1	0.127398	1.36492	22.9922	11.3069	49.7007	6.42352	14.7142	21.9081	11.9623	36.1625	80.6803	34.3161	219.571	208.151	233.579	221.924	208.857	28.7792
BraC09g065380.1	79.7956	40.7167	205.983	211.873	53.4549	48.0205	86.5607	94.3723	50.0036	50.6341	33.3116	34.1754	84.2046	84.7902	54.208	59.2465	75.1637	64.8849
BraC03g051510.1	6.42659	14.2289	247.611	194.701	26.9304	70.568	104.987	200.592	108.789	116.572	83.6814	32.6087	12.3355	9.5925	32.8148	29.9585	31.0634	87.0895
BraC02g012970.1	53.2064	35.0654	186.993	145.397	37.6078	41.7212	126.677	140.863	68.7665	59.6692	33.2004	49.3591	59.7973	78.9759	56.5274	63.3624	81.2618	92.0628
BraC08g033360.1	126.086	105.098	139.118	139.891	66.1712	74.1012	82.0814	81.1611	82.8582	103.183	28.1057	36.0214	57.0799	57.4905	47.8978	54.4722	64.3823	64.8945
BraC02g037310.1	46.2149	127.522	50.0478	50.4633	16.1151	33.5874	23.4791	5.53804	146.164	130.859	228.698	259.018	8.82004	43.0534	92.4574	3.15611	37.0934	107.145
BraC05g032350.1	75.0404	90.6237	74.9452	46.367	98.3146	86.5351	59.7844	58.1114	117.589	108.099	76.0117	107.72	100.841	89.5249	48.3612	30.1457	60.0081	79.9416
BraC02g047160.1	35.4049	29.662	88.4741	194.269	7.76183	38.1114	41.0633	52.1191	107.563	101.775	99.0901	53.9555	57.7669	87.7855	72.6415	118.834	169.149	52.3462
BraC05g047840.1	31.1137	62.1649	61.5602	18.0495	76.6849	28.4415	14.8358	20.4869	162.087	103.113	206.232	302.278	48.8856	78.8404	77.7473	24.4481	45.9349	44.5844
BraC09g041150.1	82.8509	99.3654	16.5311	23.8763	91.4048	88.7251	115.027	113.601	99.8971	118.85	120.091	168.741	29.416	33.6759	66.79	51.8117	38.685	47.9238
BraC07g020740.1	79.3058	55.3057	205.141	106.744	71.5456	85.8036	28.1763	29.6778	206.012	47.7518	87.1143	157.883	37.6487	36.6538	89.3863	14.6739	17.4382	50.8865
BraC01g009860.1	75.2076	20.318	402.796	331.062	22.927	26.2811	38.4407	42.8914	62.1248	18.8124	53.7954	49.7253	49.0806	33.4586	128.164	10.0777	17.9924	22.0332
BraC09g048240.1	58.7144	83.1404	19.1229	9.65915	47.5788	29.9222	60.8059	66.5156	130.402	115.584	128.334	118.318	79.5983	104.649	110.633	90.285	79.4023	71.8957
BraC10g009230.1	88.2294	78.1067	41.8976	29.5126	99.8439	99.702	119.382	113.045	85.0351	82.7193	82.27	97.0149	5.64068	1.96442	100.605	73.655	107.9	98.0063
BraC06g043950.1	59.2265	40.4612	110.967	133.004	70.1324	66.1571	67.4105	59.3351	56.4544	85.6756	70.5436	67.4464	98.6816	101.118	56.5792	89.488	89.6467	78.4789
BraC02g006670.1	96.8677	81.443	85.6243	68.2812	100.544	89.2217	35.3749	38.7032	151.792	125.619	91.7433	111.848	82.2122	99.579	22.299	21.6719	51.9072	45.7718
BraC02g003950.1	74.6718	65.6632	17.9225	14.8273	76.5612	62.8272	97.0685	128.807	61.1303	41.6632	56.5353	56.397	130.634	138.656	100.11	70.3174	91.5882	114.016
BraC05g039130.1	59.4698	95.8429	61.8275	22.5466	126.011	112.478	175.803	156.834	93.2524	88.7321	102.278	78.0657	68.0415	77.5075	0.22442	0.060843	49.3829	30.9905
BraC04g018280.1	101.897	115.611	100.535	96.553	60.493	133.276	93.5934	111.678	39.5706	42.6967	57.4568	49.5777	68.898	67.1665	48.8815	56.643	53.9125	99.8565
BraC09g024420.1	71.2353	98.3413	36.3529	31.0034	82.6616	60.1897	67.0217	66.0159	160.793	134.385	111.425	124.204	56.1943	67.0877	61.0684	54.4266	49.7631	62.3137
BraC01g000260.1	49.6612	109.329	5.36671	4.70685	68.2616	41.6099	55.6756	47.2989	24.9494	34.0087	93.4014	77.5317	145.524	178.343	152.117	101.231	133.091	71.0257
BraC04g027820.1	50.3537	52.6188	33.6983	43.6338	58.1527	65.9317	42.4559	47.082	224.458	294.725	137.496	123.205	46.7531	41.344	41.9236	0	46.9276	42.3368
BraC10g035480.1	38.1378	50.2434	80.3025	70.4991	102.343	39.2871	0.78005	0.974454	114.322	131.966	83.9842	111.067	78.4538	99.8538	83.6127	68.9035	77.6824	159.911
BraC03g058060.1	129.92	100.656	100.347	64.6887	63.7692	87.1494	21.4445	17.1235	86.053	43.2423	74.78	150.31	110.163	84.4996	117.018	28.8738	39.2751	72.7692
BraC07g016460.1	32.1128	60.1443	119.837	137.271	53.9402	18.7434	53.4723	46.6338	90.2406	112.932	47.2648	75.7933	82.2969	88.5113	134.232	56.3919	72.9607	107.641
BraC10g021320.1	36.6867	66.1231	16.4521	15.3235	83.0755	53.3573	66.9799	57.8388	28.9767	37.761	82.4009	34.5389	275.101	232.903	96.4105	40.1153	105.821	60.1815
BraC02g016330.1	94.1064	67.4749	147.122	139.444	56.9378	62.9502	95.5172	88.7162	62.0426	56.1154	49.6371	58.747	58.3517	71.8672	63.5437	60.8798	67.7133	88.7171
BraC07g011050.1	54.1206	21.4879	5.54551	5.61871	131.401	53.354	123.966	127.835	170.1	116.659	142.225	171.007	57.4845	60.989	56.3315	34.091	25.0073	31.1295
BraC10g000190.1	43.4418	58.3255	40.4149	52.9017	105.814	86.7509	127.653	125.866	78.4164	0.617101	52.9946	97.2502	88.7748	83.4332	90.0916	74.0584	80.3222	98.8858
BraC09g012690.2	96.2966	94.3653	38.6191	31.7134	156.902	134.859	56.0646	64.8611	89.0524	101.072	70.918	95.6084	58.6577	64.1984	50.1141	43.6149	57.4733	80.5477
BraC08g029320.1	52.8264	80.956	192.489	113.572	86.5143	95.8041	11.6803	14.2958	138.775	148.943	67.7766	82.0046	94.0978	115.445	17.4283	11.3625	33.2157	27.2683
BraC06g016030.1	106.08	106.566	191.509	89.5736	83.6502	79.7215	43.8628	44.9357	75.3923	66.9157	131.773	134.728	34.1822	47.0963	55.3971	11.8426	24.9678	55.998
BraC07g025170.1	131.373	83.0146	148.167	117.154	46.8608	55.026	113.5	105.296	88.6006	76.0698	64.8758	81.8804	52.696	61.497	47.8119	41.0691	41.164	27.8908
BraC09g007930.1	121.304	89.6377	388.257	199.552	28.764	31.9985	20.8031	26.5876	150.647	30.1619	64.3542	96.4472	30.5425	23.2996	63.5905	3.07851	2.44453	10.3724
BraC02g039380.2	23.404	271.932	119.258	101.88	11.3584	20.4662	12.709	16.3541	162.425	188.907	58.6437	28.6716	30.6309	29.0488	45.1166	60.1145	33.6111	167.223
BraC09g037040.1	66.2436	103.089	54.1174	57.5635	90.0827	80.9226	148.479	123.765	27.8591	22.4321	37.7583	50.5528	86.6658	82.416	96.5602	60.8549	72.6423	119.217
BraC08g001290.1	66.3445	97.1658	3.41149	9.90312	65.0259	57.1366	69.5261	61.7333	94.3447	63.6508	150.792	132.93	53.3741	64.267	217.865	39.3964	52.527	81.4018
BraC09g039800.1	72.6616	83.0664	50.7007	49.317	109.775	105.008	98.552	100.022	81.192	78.6904	48.7143	81.0138	72.23	72.1522	70.4298	57.2031	69.6418	79.741
BraC03g055320.1	121.193	21.5342	145.34	214.164	60.3485	21.7994	157.314	153.587	50.5919	34.287	29.3792	41.3285	53.3092	38.1213	63.9366	47.9556	45.8071	79.3425
BraC03g009380.1	0.159661	1.47535	321.999	257.282	12.8988	21.3621	0	0.115959	74.8429	81.2371	75.2235	51.6754	81.5321	132.402	115.025	60.7252	67.286	23.4145
BraC02g017380.1	100.823	108.076	60.8268	36.9165	98.8048	80.8928	93.1075	96.9559	101.014	103.27	114.875	127.402	40.2941	67.0162	44.7148	20.4929	38.3265	42.7681
BraC09g010070.1	26.6615	15.1991	219.884	121.796	20.0084	22.1873	63.0919	75.338	271.152	53.5443	114.527	144.644	68.863	35.2371	81.0119	14.0158	14.3642	14.5433
BraC10g025000.1	77.8369	71.6921	201.081	193.941	66.3615	70.8543	97.1459	101.016	57.0176	62.3255	24.0359	33.6465	40.9059	33.4246	62.4274	61.5077	58.2538	62.2428
BraC10g034860.1	68.2304	65.1376	58.6766	19.3554	36.391	31.317	92.5879	100.649	95.6844	110.933	115.752	85.6908	85.2212	58.9296	96.8542	76.4351	84.8977	90.8689
BraC09g065130.1	71.2479	52.6811	171.968	193.128	56.3732	56.5356	104.397	96.0411	53.2205	58.012	27.5187	29.3373	63.4184	69.1171	58.3313	68.6741	72.6636	69.5506
BraC04g027670.1	15.8322	22.0119	64.0267	86.1804	45.1472	37.3309	35.9838	40.7976	57.3121	120.934	44.0181	19.5326	139.195	137.594	111.695	147.245	148.588	96.2575
BraC06g033750.1	111.307	88.221	20.24	30.1721	138.544	140.651	77.7234	87.8605	57.9812	50.8256	61.2189	58.1092	71.7857	67.7735	82.9133	60.2208	59.5038	104.054
BraC05g039460.1	6.65547	9.26443	112.673	93.5575	14.6654	32.2088	104.67	90.8226	110.487	116.302	27.6018	17.339	60.7669	51.7281	169.999	209.368	78.3005	61.9472
BraC10g027990.1	62.7604	43.0344	133.234	97.9073	36.9391	48.5344	167.843	139.433	173.498	94.939	125.141	96.83	31.384	24.0234	26.8618	15.5188	21.875	28.4881
BraC04g003910.1	8.93103	15.5339	66.3182	102.901	10.7766	10.4666	335.303	324.57	117.813	64.9773	7.04143	5.53519	23.2739	38.4856	118.867	82.5646	7.74806	26.0267
BraC08g013710.1	75.0666	44.5859	40.7065	17.7425	94.3511	60.9845	50.1657	93.3991	42.6309	55.8216	74.0157	76.5307	117.051	146.76	65.2967	44.2714	148.727	117.955
BraC09g019880.1	125.89	93.992	23.2422	29.7445	117.011	166.295	157.538	137.224	34.2386	50.1092	22.6757	41.0404	88.524	80.8475	31.6405	30.987	53.1004	81.855
BraC09g008340.1	13.5776	12.7036	35.544	31.475	12.7876	15.9034	222.412	220.054	225.997	258.575	34.5648	53.6144	5.56816	15.8837	116.722	51.2969	17.1262	20.1604
BraC09g046890.1	71.918	121.813	125.339	59.1847	84.1072	40.3466	42.8141	43.7897	86.2805	82.6911	109.008	115.951	43.696	80.6519	77.0868	28.8662	52.1086	96.6245
BraC10g023920.1	198.509	159.175	4.86262	1.47032	198.845	155.371	55.7044	68.8072	31.085	46.6523	52.6738	59.384	58.0903	78.5953	73.2275	52.6046	66.6624	0
BraC10g008070.1	891.546	18.2797	19.8008	12.4299	10.3583	89.8393	100.733	6.5835	85.5985	13.5954	6.77386	39.9605	8.80483	10.9741	14.619	6.98343	12.7522	11.1228
BraC03g025000.1	124.094	148.201	110.632	8.72413	150.626	52.9915	145.091	128.554	15.4286	15.6629	97.1552	49.2279	86.261	116.263	34.0647	29.1819	19.886	28.6748
BraC05g047210.1	52.6202	22.137	13.4997	20.5423	16.0831	16.7002	30.074	33.5711	96.1533	148.282	85.4259	47.7457	105.268	95.5717	148.603	272.967	150.372	4.69832
BraC01g006160.1	79.1556	57.9059	174.378	161.001	71.7134	71.0793	110.6	114.275	63.4646	68.9639	40.9418	48.7051	32.936	40.0688	50.4831	52.4564	49.073	72.9668
BraC01g001130.1	81.603	65.1036	27.3329	16.6283	75.3085	71.3935	68.8206	56.2091	21.8483	21.6715	81.1126	48.0243	183.237	119.503	154.439	54.3519	136.791	75.6342
BraC08g033330.1	107.195	87.6163	108.411	59.3269	101.906	125.52	3.44089	1.45444	78.6678	81.563	77.9562	80.1909	142.529	159.988	3.3484	1.84207	78.4779	59.2553
BraC08g012730.1	113.108	94.847	104.749	118.238	129.958	108.132	20.1572	14.1595	122.026	142.885	45.5273	203.266	23.157	11.2781	38.4414	5.0333	11.8021	51.1389
BraC03g036010.1	200.573	196.984	72.778	38.9764	74.7356	137.99	2.21494	1.22803	289.127	42.0993	31.7018	223.04	4.05321	6.44459	3.76548	3.81045	4.21069	23.4287
BraC09g058730.1	85.3829	64.0125	136.278	167.586	62.6809	56.4609	116.65	117.417	62.8271	53.3664	32.2276	41.3681	47.8855	52.9992	56.0492	58.5845	65.1831	78.31
BraC05g040040.1	116.988	166.422	32.9619	18.9348	99.1048	112.166	38.5482	42.5189	70.1359	75.1081	54.2069	103.008	64.4861	83.9685	60.289	52.6796	59.351	102.716
BraC10g035330.1	71.0982	89.9896	30.1826	48.5689	85.0891	97.1635	105.585	101.765	51.3983	55.5262	91.1939	48.4962	59.0949	79.1714	89.0685	71.8811	66.1952	111.728
BraC05g001990.1	68.1432	138.119	32.5534	54.227	90.8432	153.301	10.5091	14.9673	119.441	139.75	74.4904	58.612	40.4928	51.3294	64.7191	83.968	77.4449	78.8173
BraC07g002710.1	42.0332	42.7462	79.7734	76.3053	59.6592	27.2602	47.6178	50.6048	59.0023	88.2965	117.325	66.8871	91.5307	120.137	105.387	74.2272	109.754	92.6386
BraC09g067690.1	48.5008	61.2058	27.4688	18.2588	87.1064	75.6917	123.325	119.5	91.9535	77.0468	51.6278	65.8086	97.888	115.37	75.7554	58.2097	55.0834	100.681
BraC10g018540.1	100.294	45.0348	311.395	235.258	28.971	27.83	18.613	23.5215	169.12	25.184	74.7866	97.2267	56.5955	34.1961	72.9782	7.31671	5.97753	15.3969
BraC09g071530.1	85.7318	100.66	26.0186	38.7831	61.0904	80.1016	85.745	95.4381	56.9862	80.0125	62.9187	35.6118	77.9365	56.6269	98.1974	100.525	112.134	95.0651
BraC08g004040.1	90.0952	83.0011	10.4802	20.7253	61.5981	77.9439	86.6949	92.6925	41.4357	60.1474	43.8875	39.4834	135.982	117.228	91.5217	92.9202	123.344	79.2383
BraC10g005340.1	26.2974	84.8071	37.2408	0	52.373	35.8109	79.0329	61.1721	51.9181	79.5673	238.397	115.602	44.9234	0	172.345	107.277	98.6374	62.1904
BraC09g013380.1	49.0315	41.9943	172.811	261.267	58.5993	53.5115	68.6872	45.8707	7.62128	16.5578	27.4445	18.3492	99.4717	85.4071	71.3905	92.5424	97.7808	78.4355
BraC07g033350.1	74.4934	115.331	35.6333	19.3807	109.611	93.4315	132.467	104.891	48.4956	49.9074	45.9423	72.0838	80.3922	112.652	60.9519	47.8535	76.4517	66.5357
BraC03g048830.1	88.6286	76.3584	131.252	138.281	43.0227	65.4335	142.29	135.317	59.5189	72.3071	27.9062	35.952	41.6445	38.0375	53.5917	65.1108	66.8262	63.855
BraC01g015210.1	89.6064	98.7153	35.1439	57.266	77.9729	91.9413	74.1094	77.8011	65.1914	71.7802	64.3515	69.7353	89.1511	84.0882	72.0237	72.4332	74.9893	77.8598
BraC08g034870.1	147.357	164.38	0	0	41.794	59.2274	90.8498	127.454	0.302427	0.315388	103.856	72.2241	0	0.048166	187.366	183.908	117.08	47.7595
BraC03g052130.1	66.3377	59.6055	162.875	105.224	49.7953	75.9614	34.917	33.0406	72.1322	63.0449	80.4935	92.4715	109.438	116.164	68.087	27.7317	52.3964	73.7397
BraC07g038200.1	83.4819	57.9141	238.151	240.61	65.6492	54.7983	92.373	94.692	48.5306	56.22	22.7818	24.1364	39.6407	40.9847	37.6836	40.5727	45.829	59.3552
BraC10g017990.1	39.8268	45.5135	164.501	136.419	35.477	22.3932	36.0241	45.0145	99.055	71.7402	93.3312	100.48	72.6307	103.24	119.744	56.6606	47.9325	51.6114
BraC07g032680.1	66.5193	101.938	193.6	242.422	47.8088	89.6624	68.4054	39.3686	48.8408	65.7739	25.1419	21.2931	53.0892	51.8366	54.6978	63.7739	45.4471	61.7089
BraCxxg000030.1	99.1706	64.4205	196.841	215.448	60.8751	53.665	103.991	75.2382	47.7468	48.8966	37.2194	41.6548	65.1079	74.1364	24.5765	28.9382	47.7308	54.4013
BraC05g047180.1	70.7063	61.8553	114.229	121.71	56.6511	60.3711	125.808	125.124	49.118	57.2356	24.2079	32.1211	80.5343	61.1458	65.1499	74.6673	82.4675	76.9216
BraC09g040990.1	25.7517	32.97	33.5546	19.0192	229.146	90.5788	43.3825	32.6988	31.3942	21.4581	24.7337	29.2887	387.138	318.843	12.8843	4.67464	0	0
BraC01g002730.1	17.4616	19.9515	21.4941	19.3668	96.3819	25.1392	16.7837	12.2658	169.342	229.79	260.861	156.949	3.79824	4.88268	109.75	109.245	25.4672	38.5424
BraC10g024710.1	44.1986	31.8753	446.025	278.283	43.9675	51.834	0.623693	1.10343	114.922	54.6426	90.2086	41.662	27.0578	33.7952	21.6914	24.7941	22.7025	7.63872
BraC05g039200.1	182.776	171.727	42.4907	25.4151	119.687	72.4519	52.1667	49.0502	136.781	103.248	110.267	207.619	8.99568	15.9762	9.1308	5.701	3.81732	17.8567
BraC06g031710.1	160.251	102.321	22.1105	50.0426	148.291	113.779	62.1452	74.4371	9.9851	49.2764	5.11597	35.9529	115.448	99.7898	44.9601	44.2768	123.027	72.0856
BraC01g004240.1	48.595	34.722	248.689	252.193	68.5489	53.413	94.1897	117.682	47.2502	52.5028	21.1433	32.7848	32.5445	36.7852	36.7696	39.9303	44.6227	70.6628
BraC07g035610.1	44.8417	54.4289	16.5584	29.1687	35.3563	56.3022	26.3639	40.9072	40.2803	52.1351	85.1983	44.5353	186.374	138.675	125.696	109.679	172.039	72.3803
BraC05g047290.1	43.8529	30.1523	257.031	247.617	79.5915	50.7115	29.1945	32.699	59.9567	78.1939	68.0341	89.1041	66.1675	61.8027	21.3415	22.5131	40.5034	51.2944
BraC07g020850.1	51.2374	68.7973	31.9051	28.6594	67.457	64.7976	92.9018	85.6465	88.3136	78.1923	78.1696	97.5288	89.1229	82.4116	92.7584	70.5815	79.8157	80.996
BraC07g018590.1	49.7013	69.1861	129.013	135.768	57.1812	30.3585	56.9364	58.8249	35.3503	48.0213	76.0159	26.3745	71.9015	104.087	98.0286	65.5847	93.5637	123.353
BraC02g028440.1	6.5235	2.87333	84.4635	51.1706	40.1011	11.7365	2.59298	2.50088	75.9173	83.1739	71.1874	98.5132	98.8004	97.894	286.753	54.2629	159.403	101.113
BraC06g038660.1	119.328	60.0881	124.585	115.753	15.8969	168.051	136.103	248.934	115.181	106.9	36.0253	19.973	1.7101	3.25524	4.31275	11.6089	11.6858	27.0063
BraC03g053690.1	72.7695	90.19	21.3433	16.8135	72.9128	65.7752	68.4468	62.5944	96.342	86.4013	92.6891	104.116	81.6583	86.2818	99.5651	64.2646	67.0156	77.2095
BraC04g026680.1	59.3462	67.7598	119.446	90.2584	59.7672	20.936	49.7409	102.913	43.5414	32.8992	59.8393	48.0598	78.4985	144.163	117.749	124.565	40.0042	65.742
BraC06g036480.1	68.3011	91.8633	0	0	89.8631	126.371	192.136	207.002	148.743	154.067	117.85	126.991	0.329855	0.648351	0	0	0	0
BraC01g039980.1	6.12736	9.41258	0	0.083995	29.6699	23.951	79.7369	0	50.0067	17.6521	65.9773	0.754133	752.169	83.0821	38.7744	45.739	85.0759	33.5524
BraC06g028400.1	57.5638	62.4789	72.7122	62.3535	44.9758	35.3981	50.9077	64.842	8.33502	6.06365	67.7358	57.0683	106.707	121.859	140.511	127.065	133.794	101.249
BraC08g016540.1	59.9737	40.2672	144.91	158.226	58.5641	68.357	115.468	105.531	29.7846	41.1252	17.2812	20.8228	85.9156	72.2885	75.9446	60.8337	84.2832	81.7553
BraC10g016200.1	41.1794	64.8828	21.1965	21.8185	39.1816	51.0401	106.978	96.9914	71.8908	78.2536	112.965	81.7754	83.0744	64.7808	105.175	107.435	91.6684	80.1351
BraC04g026300.1	58.8531	62.3299	56.2506	104.758	43.0143	37.546	74.5227	69.7496	113.337	178.325	101.758	88.5662	47.4438	50.5414	43.8814	68.0184	66.2857	55.1193
BraC01g009590.1	63.3773	52.0024	207.06	245.092	55.5334	58.3567	100.757	82.7868	39.8702	40.7706	19.8407	20.3155	50.1628	52.5548	53.0668	50.7108	49.7371	78.2853
BraC07g034620.1	24.4484	44.8726	87.2152	127.295	62.7229	79.9878	80.0446	69.675	63.6973	65.8009	67.45	94.2347	86.3994	72.5136	69.1384	78.6181	72.6038	73.405
BraC09g013010.1	81.5114	84.3183	111.02	151.804	66.5281	56.1761	65.1775	65.3495	78.5609	87.0735	74.3949	80.6181	83.0287	79.0986	0	34.2505	61.2661	59.6979
BraC09g004060.1	76.2146	60.0414	192.75	212.856	42.5491	59.6048	113.219	102.67	39.9292	51.6265	15.346	20.8136	59.6856	50.2923	44.6507	52.8778	61.7451	62.6743
BraC10g034210.1	89.7894	93.5326	23.8397	34.2337	72.552	76.1893	81.049	81.4047	66.4344	72.9535	60.1078	56.5086	106.09	99.6363	72.8193	67.0486	83.4142	78.4396
BraC05g049070.1	66.9067	38.1578	206.513	225.907	52.671	42.9344	99.9363	90.7437	51.2141	42.0385	27.0835	32.5771	53.3869	46.9583	54.7116	54.7557	64.7825	64.3216
BraC04g008780.1	75.734	100.479	70.5792	53.9251	82.456	78.484	38.5926	41.4981	119.821	119.847	93.2918	99.1703	42.535	64.0083	51.1493	43.9108	55.4095	83.6013
BraC10g029140.1	123.265	87.3463	59.5163	46.8762	92.3791	121.473	96.7132	86.5191	88.7601	85.5561	60.0101	88.9818	34.2817	41.0899	58.7738	37.3983	41.2686	62.8141
BraC09g018110.1	30.8951	48.2094	46.6525	41.914	66.8184	68.685	50.9166	56.5365	90.9452	87.8237	119.069	125.404	75.874	69.1524	96.1996	79.3454	80.1277	77.6044
BraC06g048490.1	62.3071	71.7986	36.3279	46.3483	119.484	71.8695	48.1873	53.2774	82.3947	97.4809	115.557	120.922	65.5226	45.9415	70.0246	66.1191	56.7514	80.7257
BraC07g028920.1	77.6633	69.1435	45.0132	33.1221	76.5129	74.6998	100.129	91.3707	83.3914	69.8476	73.608	95.8876	78.1611	79.2301	74.2213	58.2377	60.5625	69.8044
BraC08g028610.1	128.718	198.293	43.2101	22.243	153.218	331.121	5.16679	2.80264	2.82306	110.256	7.89228	1.69823	35.0982	1.82283	120.202	66.6109	44.8773	34.1552
BraC03g035730.1	74.6405	74.6716	31.336	41.2233	67.0012	98.683	98.7323	93.055	60.0993	72.7221	41.7037	35.4516	97.5167	83.9469	79.3693	80.2295	94.729	84.3455
BraC01g048080.1	73.5974	82.9842	40.9004	29.1424	83.6696	86.2244	73.0968	79.1748	87.5964	101.128	89.439	98.0458	59.7304	52.0758	83.3291	66.3112	44.4621	78.5022
BraC05g045950.1	48.1381	84.8463	51.239	29.9927	57.2515	45.0855	49.955	62.7907	113.681	103.65	136.779	147.076	65.588	89.1771	64.4822	44.3469	55.776	59.0226
BraC02g038740.1	97.4546	0	16.1267	24.4268	142.436	106.504	132.965	134.28	45.0525	65.688	82.2918	38.6248	124.039	127.816	29.0262	32.8213	43.7313	65.2478
BraC08g013010.1	79.1081	64.3474	133.647	255.649	75.9835	74.7191	56.3409	49.658	22.5063	30.5152	28.0032	22.1041	104.323	102.868	13.739	28.2756	124.665	41.5786
BraC07g030230.1	85.5273	56.0395	177.328	199.637	60.2434	59.7929	104.509	99.8387	57.8538	68.3188	22	31.9172	43.1174	37.8785	39.3446	45.3512	53.7191	65.3883
BraC03g007370.2	63.652	59.0108	220.595	238.917	61.7197	78.7466	92.2481	108.851	44.9674	67.2205	21.0347	24.9321	35.0271	30.6452	33.8991	37.7237	35.3811	50.27
BraC03g042720.1	69.9437	62.8978	169.876	159.844	54.6824	55.0211	102.486	80.2405	48.5071	55.0452	26.3573	29.7786	59.1349	63.9617	53.8027	59.4166	75.973	77.2558
BraC02g037800.1	16.1078	68.7865	128.373	99.3553	48.6786	50.2592	111.942	107.742	84.1004	62.7376	59.1301	83.3264	56.9964	62.3423	69.0199	58.7157	72.0793	64.3021
BraC05g002860.1	60.9282	67.7093	33.886	32.8701	68.1927	69.451	83.145	84.6986	89.892	77.7495	92.3568	102.57	90.4673	67.0385	86.5614	60.0026	65.4974	70.9073
BraC06g019110.1	45.8022	57.8622	106.559	97.1194	61.3688	44.0077	54.3907	66.5088	67.1391	53.1496	123.8	121.431	82.3336	66.8935	107.791	47.7374	58.2868	40.8508
BraC02g003500.1	92.3784	74.8301	120.146	117.635	64.8325	68.2867	111.3	106.449	61.6011	61.0094	38.1054	43.9587	53.5066	56.8125	58.3911	53.3369	54.7134	64.3694
BraC09g071830.1	91.5811	85.6834	49.4421	23.4057	62.8644	92.4774	88.5593	72.5166	113.826	107.904	162.638	79.5299	38.1531	50.7128	55.001	37.4608	38.0314	51.4194
BraC08g020110.1	21.5298	57.5164	63.7675	45.586	51.2495	64.1791	32.0824	44.8582	61.2642	144.53	102.815	149.141	66.5597	122.953	56.1608	59.671	96.6838	57.2869
BraC06g028700.1	19.8779	36.994	74.5104	63.1187	62.9463	32.8518	70.297	67.518	21.1227	17.7997	52.1542	56.482	158.1	112.542	112.244	124.629	106.964	106.102
BraC02g021860.1	74.1707	67.9249	170.204	159.86	67.5045	71.1883	97.9084	101.431	43.734	55.4769	27.9064	28.3805	58.4468	46.6303	45.3042	57.9487	53.4818	67.441
BraC06g031040.1	123.414	34.6032	21.3897	14.2353	57.6067	65.0855	104.405	92.2295	85.278	76.2235	96.5633	128.602	70.1663	66.9286	80.8374	71.6409	71.228	33.8488
BraC05g010950.1	116.254	140.472	34.7346	31.0746	104.786	127.957	93.3771	74.4448	64.9876	71.7121	49.105	93.5735	55.1329	43.4166	52.772	32.2233	39.4958	68.7157
BraC03g055700.1	65.0779	10.6112	544.034	315.887	35.3836	18.0995	10.9223	11.2512	56.7925	4.1886	44.5076	30.0074	35.5397	30.8505	58.9169	2.12995	9.78415	8.53532
BraC09g017370.1	51.8729	42.1032	40.4641	70.343	78.6232	75.5301	38.1747	40.5023	71.9994	77.9008	78.6834	69.0968	89.7696	58.8991	85.1383	149.912	93.5614	79.1478
BraC08g007010.1	77.8878	36.4843	93.8432	106.164	34.6612	51.9769	53.243	81.8564	69.2918	81.123	23.9977	27.1121	66.978	105.582	89.1517	108.647	95.0539	86.6945
BraC03g049170.1	77.2012	88.7234	39.0149	20.7462	88.2831	82.8291	85.949	78.3051	79.3236	92.5178	106.557	98.5546	42.6694	50.8439	68.4233	65.3717	56.3274	67.1731
BraC03g053710.1	70.9263	47.5938	139.112	219.255	42.4331	55.7972	64.2988	64.3759	26.4636	51.5036	26.5134	24.4057	73.9659	71.0083	42.6983	74.4162	99.512	91.7269
BraC10g022290.1	49.7754	62.5622	154.245	131.313	68.7419	82.2196	93.6668	87.109	40.1876	62.3722	24.2073	28.999	57.5454	53.0508	61.7882	62.0283	79.2842	86.7803
BraC03g054390.1	34.175	20.3303	70.3018	61.7624	36.4555	34.2172	122.184	114.553	94.834	77.1419	93.9178	80.6852	85.9271	101.838	70.1463	61.2704	72.0106	52.7212
BraC04g001480.1	90.5042	105.782	18.6897	17.791	76.9265	67.0049	136.568	123.977	82.2655	82.069	79.316	105.006	39.2418	36.9469	21.1308	24.1191	81.2744	95.7834
BraC08g017410.1	82.5926	91.0712	50.513	58.7798	53.7351	69.9755	188.568	180.255	65.9272	91.0949	49.5652	35.7541	71.0807	75.1959	30.9547	13.315	30.4273	45.4639
BraC03g047610.1	57.8155	51.3445	27.418	16.4423	47.4107	49.9297	138.885	121.763	84.4827	79.6175	135.19	156.752	44.9773	60.1878	66.2101	48.0298	43.569	53.9725
BraC09g005420.1	25.1839	59.5603	59.3069	95.7972	74.2916	26.6008	20.7076	18.121	16.6345	17.6197	41.6967	36.6355	82.5217	85.7132	164.062	224.861	137.283	97.2743
BraC08g024100.1	52.0359	38.9421	61.7383	74.7168	34.5521	48.589	72.4409	74.0964	84.3198	76.4516	25.812	29.3204	110.003	83.9554	96.1871	89.3912	116.82	112.598
BraC05g040620.1	85.3646	74.9876	49.15	37.7026	76.4815	66.836	58.4167	60.5616	74.1159	86.0168	65.9751	69.2457	81.8092	94.6191	69.7522	55.7754	73.0049	101.742
BraC05g048610.1	69.9615	65.166	39.552	49.8764	67.3362	114.924	122.45	104.984	43.5619	63.1946	51.2537	33.5169	89.0421	84.4686	55.0142	86.1581	78.0387	62.3305
BraC10g006480.1	81.0694	89.2695	84.1857	67.8982	90.2665	110.634	46.3563	47.9141	88.7439	78.9581	84.8468	98.2126	51.4537	50.0876	53.7968	55.4049	59.9175	41.6639
BraC04g032930.1	62.4171	89.4966	115.038	134.626	63.9469	63.7523	36.3867	35.4144	80.2752	174.89	127.298	72.8166	43.2436	24.1035	46.19	27.6206	26.2685	56.8878
BraC06g032740.1	40.7301	40.0118	184.665	319.892	47.4497	61.5053	73.8253	65.1702	26.1165	40.708	23.9531	26.3327	45.9686	32.8842	42.2707	75.3141	71.4029	62.4446
BraC04g009210.1	84.8029	83.3112	43.6669	47.9646	71.4057	83.5237	110.841	109.378	85.3215	93.0378	66.5585	82.1731	0.163295	0.028263	102.013	88.2859	68.1149	58.3193
BraC06g013130.1	34.7265	13.515	125.389	146.604	98.5689	13.3347	22.4278	139.567	17.1272	80.2607	7.65845	7.90951	114.833	126.948	99.6689	96.1455	111.289	22.6009
BraC03g021510.1	73.3538	59.7594	129.392	132.956	48.3606	60.6053	124.928	125.027	51.4451	68.3781	25.9912	35.6719	53.4817	41.0924	44.5218	55.9865	66.2865	79.9264
BraC10g031910.1	86.5387	174.696	28.7095	14.2367	123.216	119.628	152.188	109.914	58.589	41.2709	34.4124	25.0998	27.5519	35.9063	32.2989	25.6386	37.0079	149.283
BraC09g068230.1	17.2807	46.8707	34.1151	33.4422	92.7599	27.3588	15.8952	17.1243	44.1027	97.0451	60.9928	148.985	102.498	120.118	101.173	60.6525	91.0499	163.672
BraC02g022660.1	172.593	55.5655	369.842	258.691	39.3596	15.6461	3.53181	8.22709	40.345	1.93959	64.8882	78.285	42.0405	21.1505	97.2502	0.283858	0.530083	4.87082
BraC02g039030.1	52.5443	71.3187	27.355	17.6323	41.2235	59.6856	46.2243	68.2004	98.8121	98.0009	234.614	125.824	56.2714	63.2694	63.6608	47.1013	54.4325	48.2614
BraC09g073720.1	41.8117	35.3462	129.713	185.029	44.6229	39.7389	74.8176	69.7168	54.9276	65.0891	37.302	43.2333	80.7128	78.5536	46.9878	58.8465	84.6839	102.168
BraC03g043500.1	100.82	92.6848	44.8158	33.2952	74.3353	55.1367	117.695	121.972	61.9837	47.653	91.1193	97.1533	47.9529	68.1064	53.2965	48.4249	53.3121	63.4588
BraC08g029430.1	123.15	49.4917	140.717	119.707	55.5633	71.4257	107.589	111.365	41.6778	35.3889	21.3652	25.8064	53.1021	43.5266	63.715	53.2514	70.9618	84.2731
BraC07g020590.1	70.7285	61.6823	28.1465	9.61137	82.2399	95.6627	104.37	95.3265	124.992	100.277	120.161	145.423	100.854	0.281385	68.0113	0	63.7746	0
BraC04g006450.1	85.0275	88.8298	46.1457	28.4847	77.1968	69.6625	121.59	99.7567	97.8997	76.3924	44.6902	58.0398	51.4827	55.3041	79.6333	66.3089	55.8178	68.4304
BraC10g028740.1	20.5341	22.591	91.9978	119.8	44.2115	37.7523	114.033	106.877	44.3278	50.4794	152.652	119.621	79.7354	78.2202	46.4713	40.6462	58.6671	41.9739
BraC06g010110.1	56.7196	51.908	172.352	177.48	69.1675	78.6941	81.4855	86.2284	50.87	58.3062	15.2263	19.5111	75.9153	74.9561	0	41.262	66.3342	91.9054
BraC01g001600.1	48.1086	74.8379	25.899	39.5589	79.1972	83.4364	77.3564	80.8665	74.299	66.138	113.111	106.85	93.796	56.8657	66.867	63.7612	67.6941	45.9656
BraC04g005290.1	87.8486	118.553	46.045	49.1008	68.7401	75.4568	57.8476	61.4747	87.3692	87.0493	76.478	106.726	56.1586	61.4193	50.0236	60.0512	52.6942	58.2279
BraC02g004080.1	20.6504	18.2314	183.269	221.805	54.8807	140.924	91.6307	116.49	9.50943	38.4437	4.19874	7.21019	72.3662	40.5455	36.4999	82.207	71.3134	50.2234
BraC04g028630.1	67.7648	29.9965	211.385	236.551	54.6111	48.0332	88.4493	90.4464	40.8963	44.3882	15.3861	21.3985	46.0371	47.6463	39.57	46.0043	57.6143	73.6254
BraC09g013550.1	11.5985	18.3606	136.685	151.678	169.706	97.6517	31.0249	8.81095	293.106	146.473	25.0947	114.933	17.8659	0.295983	0.316369	5.25044	4.11381	26.588
BraC03g004970.1	57.2693	58.7963	35.7968	19.7341	76.6769	51.5906	61.8748	58.5174	81.0912	66.0659	129.012	157.125	68.2475	74.6035	104.247	42.7553	46.5087	68.3475
BraC04g026150.1	76.7837	74.0741	22.7424	18.6118	52.9362	89.178	75.0932	68.9007	75.0069	66.0148	86.2756	89.153	72.6595	72.2545	97.6535	64.9163	78.2143	76.9652
BraC07g029160.1	60.7339	65.1981	153.459	152.823	55.0396	55.3098	107.288	108.909	40.4177	53.1723	23.2572	23.0093	61.7068	48.706	51.3342	63.8017	63.4188	68.7719
BraC05g046700.1	73.6679	82.3396	22.6456	21.8527	71.0195	72.3314	70.0874	67.9757	84.1635	72.9508	66.5871	85.3362	92.6107	74.9789	94.8818	89.1268	57.9794	55.3946
BraC10g035690.2	84.8271	58.4759	90.076	114.456	58.0526	67.7922	93.1009	82.1421	29.742	42.8964	43.2279	54.9655	95.1438	89.4161	48.2805	48.9502	82.114	72.2657
BraC06g042170.1	167.49	123.998	15.5748	16.232	74.4165	88.6805	10.6194	11.0359	94.7983	97.2537	33.0175	39.1902	26.0361	44.5637	108.028	116.742	87.3669	99.6094
BraC02g018720.1	27.7387	77.6303	68.3226	42.6233	58.022	28.2143	85.2638	86.4726	236.266	123.943	58.1232	84.9112	17.1641	36.4003	115.321	37.3054	25.4747	44.1829
BraC01g011640.1	55.6945	80.6346	8.97027	8.12711	19.4977	13.7864	36.295	44.4096	134.147	102.515	157.54	253.235	83.6302	128.677	18.7976	8.9987	38.7424	59.3924
BraC04g022000.1	72.516	70.0632	132.938	141.13	76.2964	82.7737	113.571	74.9056	56.4568	69.3387	8.14681	17.9894	57.9394	36.0445	53.387	54.3978	59.2383	75.7219
BraC03g058770.1	103.886	95.6359	93.8031	62.5901	102.22	65.0405	56.2653	51.6366	103.907	74.839	68.2305	125.739	30.2709	36.5453	62.166	32.8619	31.0461	55.6023
BraC07g016400.1	82.3251	75.2671	41.7726	9.56178	68.9447	80.1319	98.8698	96.1083	69.4813	84.5908	54.8061	52.5758	73.8462	84.8105	75.7157	62.4057	61.4351	79.5191
BraC06g035000.1	87.6968	155.777	54.6083	46.1411	105.161	88.4945	105.449	103.592	46.2277	47.7161	39.4872	49.0622	57.6264	55.6517	42.6678	37.3228	39.0637	89.8765
BraC04g005910.1	81.8764	64.6588	34.1835	67.1865	98.3706	132.82	125.237	115.626	14.1006	22.2305	6.71179	3.38259	94.524	72.8677	81.3634	121.213	76.0978	38.4306
BraC03g034960.1	48.3225	68.7593	4.00348	3.0735	67.5325	54.3236	93.2471	86.4315	76.7672	66.2494	69.3233	77.9832	85.8939	94.2072	100.144	83.1986	80.636	87.656
BraC06g044340.1	26.7273	81.4532	62.5235	101.924	31.4891	26.5355	33.4815	30.6052	138.87	207.754	107.952	83.5146	55.1873	61.2713	32.3071	64.8599	62.2665	38.2235
BraC02g014010.1	45.2556	36.4364	145.7	236.174	39.898	32.8266	48.1433	35.5558	46.6945	70.4452	42.0432	44.1402	65.7042	54.7861	64.662	87.148	83.9347	67.3162
BraC05g004270.1	32.5793	48.2123	21.6487	24.4711	60.1386	51.4967	23.3247	27.3677	54.3003	123.758	122.097	80.0326	87.215	88.3084	141.038	69.7283	110.33	80.7746
BraC03g020680.1	38.965	40.436	44.4022	40.2355	55.8132	70.1545	43.761	45.0115	110.83	118.373	43.6598	47.0202	88.6176	95.5902	96.6472	93.025	86.3837	87.7084
BraC10g026730.1	109.514	119.384	44.6139	50.555	95.5556	91.1679	87.2734	94.3723	9.51932	13.1532	42.5648	37.039	66.6692	58.2049	86.3975	76.2704	65.286	98.8128
BraC08g034560.1	105.479	121.863	122.097	99.9704	138.384	119.905	3.19266	3.50458	73.5214	71.5308	43.478	34.2145	2.19466	2.17818	79.0267	103.166	37.4197	85.1267
BraC06g020430.1	74.5846	209.922	49.8031	52.3977	89.5185	138.363	11.3211	0.071125	0.245447	85.4138	2.05219	0.003143	104.945	133.933	45.1638	46.4464	72.4477	127.942
BraC05g046280.1	167.707	111.506	2.46707	2.75004	391.516	87.3054	8.0948	17.2007	27.8716	30.9396	20.1989	50.4551	71.1264	96.4031	13.8041	13.3478	42.6726	89.0219
BraC03g030480.1	62.0927	56.1742	108.692	180.195	60.6228	47.9446	42.775	34.6745	29.8076	38.0795	30.8679	41.4652	80.9651	69.8136	74.1736	107.763	94.6666	82.7738
BraC03g019710.1	191.779	69.6973	19.006	19.4113	92.83	138.096	163.474	98.2365	60.6224	52.2199	73.8794	116.13	26.0641	23.5045	34.8159	25.5199	25.8126	9.48566
BraC01g035640.1	437.97	19.4177	19.0449	12.029	19.6078	15.6451	16.8046	478.141	31.9915	16.8583	23.3008	16.8975	12.8754	13.9608	20.5857	19.1033	18.1188	46.8941
BraC05g045300.1	53.9431	69.0151	48.4584	50.3038	94.2075	64.6255	63.0604	61.9222	75.8353	92.9518	111.701	120.916	67.9397	84.2733	32.4562	30.4363	51.5343	65.6664
BraC10g008330.1	61.2373	59.8125	43.0727	39.7583	88.7584	92.0845	95.1242	83.8959	59.3798	67.8191	62.8036	90.9951	74.5221	72.6813	68.5881	50.0964	60.2498	68.0425
BraC01g001340.1	65.8866	82.6905	63.0791	32.3681	86.8646	65.7861	49.3016	48.7159	90.2474	64.3464	95.892	91.0734	49.5667	51.1178	109.83	77.3081	61.1897	53.6502
BraC02g019170.1	239.427	125.568	0.416136	0.282828	140.547	117.299	21.7083	20.9125	63.0361	59.9408	34.3137	52.1718	53.5216	77.3637	47.337	35.137	56.1319	93.4254
BraC07g039830.1	209.676	226.808	108.704	80.0333	105.582	102.997	84.5792	98.0965	5.61023	7.92981	104.346	103.419	0	0	0.076377	0	0	0.089491
BraC03g056110.1	84.8377	86.7904	34.0647	36.7021	74.4673	75.13	86.6326	75.4497	47.2012	55.9617	41.0634	47.3101	82.0396	106.771	70.9065	69.9871	77.5325	83.4089
BraC06g002600.1	30.6145	69.1909	65.8006	148.981	39.5349	37.8441	1.6258	2.67528	135.647	100.584	191.996	124.899	15.5346	10.1612	63.395	125.06	57.2983	15.3197
BraC05g045140.1	36.7006	60.316	52.5455	59.2594	67.6451	41.5541	33.2213	37.8747	77.7931	97.9679	86.1408	75.3985	84.4622	93.4603	59.6138	71.9575	73.083	126.558
BraC03g001240.1	0	65.2462	149.782	155.259	60.0449	49.0608	93.0548	94.7387	85.1797	73.7233	39.9086	38.7487	49.6723	46.058	49.8445	48.1996	62.9935	71.6639
BraC07g021780.1	17.0084	44.5376	6.1375	7.08982	24.0336	62.6338	39.6222	47.3397	35.1064	60.6591	80.5729	54.5074	190.584	74.0584	87.0418	120.211	223.265	57.3497
BraC10g034570.1	69.1419	54.2366	59.9922	74.5626	65.3791	109.126	152.494	144.319	81.6367	86.1347	46.7636	55.1539	7.64947	7.42896	66.4648	72.9002	43.8201	34.1087
BraC08g013570.1	77.3326	50.8851	140.787	156.965	44.4656	51.6124	115.654	107.965	34.605	42.0097	18.1757	24.2311	60.5206	64.6234	52.3165	49.8299	65.5533	73.3189
BraC08g036030.1	58.3875	58.334	48.7481	61.7453	58.6726	52.0443	36.5185	30.0221	70.6412	72.4171	117.664	95.9303	103.124	93.6203	57.0224	77.6144	91.1989	47.1113
BraC04g027370.1	75.0352	90.4682	43.8745	32.244	55.8701	56.246	57.4384	58.8394	81.9187	99.6042	77.3137	67.4601	66.1245	74.2123	77.6196	72.8426	69.9188	72.6608
BraC05g001880.1	57.0595	35.1445	279.172	234.598	39.3104	65.6679	3.86343	43.2343	110.713	36.3722	24.3455	4.12718	71.1307	71.7847	32.9191	25.0914	36.4458	58.2501
BraC09g070400.1	148.085	156.882	42.5236	15.1207	196.674	130.997	45.404	47.4224	90.7365	84.9337	22.4033	34.5494	16.8977	25.1567	9.39762	17.8167	15.0882	128.493
BraC04g021360.3	40.9845	58.9092	156.999	119.579	92.2492	56.25	49.7337	51.7992	55.1548	39.8055	69.7219	73.967	64.3915	57.3017	61.2054	41.7495	53.6955	84.9909
BraC09g054970.1	162.963	111.036	18.7821	33.7393	79.9356	114.296	65.7942	67.8473	36.0371	38.2665	32.9932	20.7961	80.7927	67.5409	53.3712	76.2405	80.1338	84.6061
BraC02g039020.1	35.8477	48.6954	73.262	31.2614	45.4311	35.8077	61.864	69.0468	175.954	106.99	137.113	103.316	36.2291	51.1486	96.3429	35.2431	27.699	53.6355
BraC03g022940.1	115.545	111.033	50.3721	64.3934	44.6521	64.604	102.466	98.57	72.7104	84.8686	50.1231	53.8834	58.0708	74.3393	33.1013	37.7785	59.0972	48.7297
BraC08g018750.1	25.341	20.9481	223.08	177.692	70.7565	46.901	29.9848	22.9026	36.25	56.6357	60.7154	69.8554	41.8382	43.1916	80.2266	50.7591	84.8306	82.4139
BraC03g061640.1	67.6405	76.9437	111.865	66.2979	55.8345	95.8789	91.4628	128.62	112.702	45.6329	42.5135	29.4065	44.5978	41.3476	59.7215	36.9212	48.4129	68.5114
BraC06g035690.1	63.7907	46.9677	72.1037	0	63.356	47.5164	52.1651	46.4695	117.723	124.41	61.2542	66.9185	83.7852	88.754	62.0236	62.6166	82.6117	81.7011
BraC05g006420.1	18.9685	11.5196	533.063	312.436	7.33709	9.86483	10.7089	14.7224	64.9122	11.1278	70.9479	48.5754	27.2124	21.2535	46.8429	3.61278	5.0774	5.15391
BraC09g017910.1	74.3367	73.7175	168.946	198.002	37.5487	34.8962	101.867	100.019	35.8882	40.681	10.9514	16.2056	64.2705	54.0113	30.7108	49.7371	62.0248	68.7211
BraC01g002640.1	93.2734	113.624	23.077	18.2385	78.7483	65.9145	84.6889	88.9709	60.4819	64.1268	61.2395	81.1572	43.3466	55.9644	76.2466	63.1178	57.426	91.7395
BraC02g038210.1	107.844	34.8721	28.5777	21.1626	44.7928	26.8679	37.7419	19.9959	120.861	118.338	43.8633	29.3851	118.592	157.131	125.453	131.043	37.2036	17.4468
BraC07g014090.1	20.5793	16.8113	151.749	202.267	64.4036	61.8826	81.2645	75.0162	32.0088	42.3229	26.2795	27.0808	101.716	115.011	30.4542	41.0136	63.9613	66.3906
BraC08g008050.1	148.889	100.013	8.80553	6.41527	82.7513	82.8815	115.002	132.025	22.8205	26.0279	112.573	112.898	71.3076	63.2413	52.992	1.06672	0.737483	79.1881
BraC06g011410.1	29.0389	47.6177	48.9465	32.1479	46.9565	34.0444	34.0068	40.5513	157.193	149.308	115.79	173.823	48.9803	64.921	46.9109	35.6932	38.9175	74.1337
BraC02g028470.2	53.3063	52.4135	64.9924	49.3946	68.0504	85.4337	55.7513	49.3978	80.1896	103.456	65.4495	76.2922	75.9684	85.3194	47.8382	51.9793	64.2085	88.9566
BraC02g005180.1	43.2213	61.6868	35.1779	29.2635	42.5203	55.1362	46.6533	48.2255	164.874	128.737	102.372	117.999	45.7552	90.1876	51.9756	78.216	38.7055	36.5503
BraC06g045330.1	17.6172	62.1703	203.165	356.628	12.437	16.3079	22.153	31.7246	64.7709	76.8494	65.2783	67.6166	29.391	22.8719	47.7099	44.3966	51.851	24.0236
BraC07g025500.1	92.5091	89.6564	30.0923	29.1257	84.4	78.2741	58.4584	64.447	67.8263	65.4427	69.7248	65.9882	71.4951	63.6922	71.4128	76.3432	72.9463	64.9494
BraC06g017790.1	107.255	129.836	68.4831	69.2438	229.663	201.415	57.8926	66.389	30.8078	34.5845	33.4814	53.4011	16.8486	14.6072	23.3225	30.9177	21.087	27.1942
BraC03g017960.1	11.0828	35.9122	6.50998	13.2842	118.705	168.449	18.8681	19.498	59.8017	126.801	94.5673	90.3134	155.753	124.829	12.834	6.72263	66.564	85.8899
BraC08g010150.1	66.8509	70.1678	35.5699	33.3278	63.4989	82.9673	76.9413	64.2127	46.7906	62.9346	79.814	77.4389	84.338	89.4775	67.2685	66.1046	82.7691	65.5883
BraC03g037570.1	141.429	169.771	28.3422	20.966	78.6407	85.2016	37.398	44.4855	79.1753	22.7261	123.301	110.226	35.7038	48.3732	63.5996	13.8505	52.782	58.886
BraC02g008900.1	87.9947	71.7198	127.237	142.759	65.4985	69.8623	100.931	87.5947	46.2909	62.5053	27.3505	30.9619	35.0746	39.2181	50.1758	55.0034	52.6301	61.1189
BraC07g039630.1	181.523	207.978	82.0166	83.1221	10.8006	64.0586	110.707	158.526	13.4923	43.2654	69.5509	69.5759	0	4.16593	4.33155	61.1166	31.3613	17.9953
BraC09g025560.1	81.3014	48.7867	178.059	164.904	42.1207	55.1782	109.052	105.162	34.459	42.2153	17.1095	20.9189	49.2957	46.6872	45.4185	41.6783	58.8524	71.5809
BraC08g023480.1	87.436	81.1078	43.2501	33.1285	80.5071	65.6262	109.453	99.8749	59.4257	52.4986	74.8557	78.481	56.84	57.6236	63.8661	56.1462	60.1419	52.3134
BraC03g041920.1	94.2893	66.9149	260.156	199.708	45.4599	35.0932	25.2213	29.1887	60.0448	18.5655	75.6726	80.4905	78.0334	37.4115	56.3104	14.2979	13.1778	20.8615
BraC08g024050.1	37.3605	29.7727	71.6564	82.975	48.711	52.4212	84.4632	83.0414	53.3078	55.5823	46.6633	50.3093	107.662	91.6411	60.8471	67.7423	84.3685	101.528
BraC08g026960.1	73.0001	95.7905	41.2635	28.2868	68.6332	63.243	77.0535	83.9835	86.7972	76.7424	99.36	115.616	42.888	54.4718	60.8443	40.5451	41.767	59.4599
BraC05g004840.1	60.6891	42.8986	160.74	143.105	96.3951	100.041	99.0922	94.0925	62.791	65.3954	48.0235	52.9863	27.3214	27.9072	26.7536	25.7625	27.1057	48.3884
BraC09g052110.1	15.7132	13.7685	22.8122	39.5268	16.5353	19.1656	25.916	26.1133	7.02728	12.9153	9.44987	5.39312	294.487	250.054	88.5953	88.589	193.919	78.1269
BraC07g043000.1	8.97581	19.6381	20.8751	15.817	24.7513	12.7009	22.6705	24.4053	49.556	88.7205	51.9206	114.018	138.333	162.124	166.307	67.924	102.204	117.146
BraC03g031410.1	85.7609	86.357	46.8792	56.0431	90.1763	95.4144	136.764	126.292	31.8667	35.5287	50.643	66.2742	68.5949	63.3389	39.4227	29.6561	48.4741	50.3333
BraC03g061420.1	65.6035	63.7581	66.9322	152.879	72.4553	79.5156	48.9765	62.844	28.4189	34.8057	28.0872	19.2711	99.9825	58.4454	54.2745	79.4796	87.394	104.384
BraC02g020040.1	70.876	65.8365	85.2433	148.86	59.8868	64.6011	94.6512	87.8527	74.4571	75.1042	31.742	45.4366	37.9627	47.8452	51.698	62.0137	46.4824	56.5165
BraC08g032680.1	146.74	96.9721	72.6513	51.7372	114.783	96.5893	20.8621	19.5164	127.186	99.5082	75.1694	59.9207	8.79162	16.2011	38.2583	77.8013	28.3888	53.4716
BraC02g023300.1	0	0	310.532	466.192	3.75187	0.443317	0.68289	1.08711	2.65628	6.18913	0.624021	0.420796	83.3586	39.6428	18.4926	146.478	90.0714	33.3815
BraC03g061970.1	85.6365	75.7302	121.164	136.643	105.469	86.6851	98.9623	71.2641	41.4146	31.0501	27.1591	37.3971	42.798	25.535	37.5012	15.9632	50.9729	111.362
BraC01g037570.1	75.0893	52.825	81.4056	73.8568	61.3406	70.9348	22.7146	22.3265	91.4613	93.1868	90.0619	73.5331	108.035	84.0945	27.978	29.7801	62.4364	78.3446
BraC02g021630.1	33.4109	50.3624	68.837	45.113	67.3832	26.5561	15.8052	19.2746	91.8092	93.2561	85.9264	113.465	80.2214	92.6675	96.6093	43.3176	59.4515	115.937
BraC01g047990.1	53.8813	67.9271	29.4595	20.877	30.215	0.233853	73.1439	86.9179	42.5479	67.5001	40.9368	29.0767	129.792	121.507	79.6468	92.8649	118.826	113.568
BraC09g009420.1	58.0799	70.0074	31.5887	27.475	66.1125	48.0003	37.7924	40.3953	87.4097	74.7331	103.308	88.6238	106.775	102.594	76.1164	52.4556	71.8939	53.6461
BraC07g028350.1	86.8084	63.7902	158.353	150.068	44.5474	47.6566	74.2216	79.9255	50.7375	54.2156	26.0355	28.2522	40.8525	41.3411	53.3244	59.0704	55.9365	80.7938
BraC09g051450.1	83.6908	74.8569	25.8368	25.9777	80.7608	66.4079	129.738	144.839	35.4093	56.9569	66.2525	38.185	43.8837	63.4718	64.2498	66.6889	68.192	60.3233
BraC06g019840.1	48.148	59.9226	1.21138	0.310634	1.16737	3.03618	0	7.45218	231.444	63.5477	317.982	389.608	18.7658	33.2977	0.176769	0.114422	8.78945	10.425
BraC04g003900.1	3.20063	9.23906	24.5114	91.0718	7.09704	10.3826	451.502	383.46	41.7423	46.7661	32.8062	25.4066	4.14363	7.09865	31.442	18.7774	1.93531	1.02037
BraC01g049520.1	74.5988	58.0229	143.817	145.036	55.9032	45.7034	100.623	88.7328	56.4087	48.2456	23.758	37.6351	48.4079	52.7335	44.9271	50.3131	56.607	59.7258
BraC09g025370.1	46.6388	66.9839	28.2009	20.4803	64.0838	93.6969	58.9611	69.4148	61.199	61.9957	74.2026	67.8615	101.279	86.739	72.7934	59.7921	82.7288	73.8441
BraC08g009850.1	21.8025	50.1478	45.7619	37.0621	49.9963	31.2563	35.1878	45.8383	63.0371	65.2445	89.7181	64.7299	111.94	113.051	103.019	101.426	102.275	57.7164
BraC01g010840.1	17.6957	34.8189	54.9651	74.3762	44.4049	31.382	15.0071	15.5242	163.025	150.423	172.652	181.458	26.199	50.429	49.0273	15.3457	23.4246	67.8499
BraC03g002990.1	86.6902	42.6029	296.233	206.332	33.3748	28.5385	7.69849	8.40054	138.558	11.7862	78.0231	125.613	28.3881	9.82497	74.4682	0.969077	1.30248	8.1968
BraC06g042710.1	76.5138	57.0932	95.6501	109.935	56.3164	59.4681	107.731	99.2949	51.1414	60.1907	24.0174	24.5448	64.1612	58.2792	40.2977	43.9557	76.5834	81.7449
BraC07g035160.1	52.3205	56.793	108.33	156.576	95.3432	101.252	61.5276	45.8082	25.9806	37.4363	20.2665	40.713	93.8555	42.9302	43.9897	81.4808	61.1554	60.8458
BraC01g004360.1	109.065	54.2711	18.5699	18.0872	78.5956	151.001	100.246	109.718	70.5273	41.6569	79.7156	43.9337	51.8729	59.7019	57.4837	0	65.905	74.9911
BraC06g019220.1	53.1887	44.1317	137.679	95.9621	56.5189	51.0198	61.6617	60.7424	84.509	76.0976	70.0526	87.9466	36.2715	51.16	60.0806	51.5367	56.8053	48.7648
BraC06g012260.1	21.2743	40.6787	16.0123	10.9218	0.157024	23.6402	21.0139	21.6961	19.6661	33.133	50.2601	80.2251	150.79	167.601	177.373	138.235	154.445	55.145
BraC05g040370.1	90.0926	77.0839	75.8437	51.9188	48.1941	65.9811	138.78	145.037	58.5351	79.5613	49.9308	52.7495	3.43537	3.71625	52.6314	78.2096	40.4833	68.4684
BraC09g045320.1	3.13076	4.86053	338.939	166.715	17.9692	43.0341	70.9941	49.1175	79.3686	50.0622	34.2238	52.2945	59.3691	79.4838	70.0961	10.5924	26.9818	22.4475
BraC02g043800.3	401.438	358.885	0	0	4.55113	11.3745	0	0	187.159	98.9844	0	0	47.9617	68.7948	0	0	0.473666	0
BraC03g031290.1	53.8432	40.7748	160.701	179.816	46.8503	46.6057	90.6355	83.7126	63.0386	65.1303	26.8136	40.6595	48.2159	40.5171	40.8433	50.8662	44.9062	55.3827
BraC03g001360.1	60.1912	37.3768	58.0214	71.2287	58.7723	91.7385	110.185	94.3386	36.3943	44.1081	17.7707	24.4971	102.451	80.2798	63.039	69.4399	82.9976	74.7115
BraC02g018270.1	46.168	51.0191	88.0627	39.7212	97.8104	92.4848	43.2297	45.5882	107.47	51.5165	92.7822	156.461	25.7403	49.5368	60.8392	55.0062	33.4303	39.9695
BraC10g025530.1	129.216	105.243	91.0634	119.659	166.842	105.868	37.5834	22.7145	57.3586	34.805	39.783	97.4235	12.138	4.53916	72.0606	11.0745	13.8947	55.5096
BraC01g023780.1	138.185	124.495	19.9005	29.4474	70.7053	81.0964	25.1813	24.3695	19.7363	21.0007	28.944	24.4851	168.29	175.465	19.9239	39.48	91.1955	74.5172
BraC07g032040.1	100.061	128.138	22.0929	11.0946	98.6526	27.3597	41.1117	27.2574	15.3985	13.6156	31.9646	43.9223	116.693	123.921	105.808	44.2109	107.894	116.053
BraC08g027910.1	79.2054	67.0582	39.8463	34.8388	64.812	71.1138	102.547	87.9848	72.5442	74.3929	67.25	96.4066	51.49	61.8017	54.3988	39.5237	45.9606	63.8686
BraC10g005570.1	30.161	12.9106	27.0795	7.76485	55.3482	25.6139	44.4719	38.8939	86.2847	58.1936	125.296	115.711	87.5001	130.528	161.598	58.3056	51.4706	57.5165
BraC10g005980.1	54.8484	58.9651	46.1478	48.9321	101.381	83.5687	111.486	132.857	39.8401	60.1997	109.602	43.5553	0.060492	0.091499	75.3067	114.735	54.3178	38.5395
BraC05g018450.1	93.3892	38.5836	24.7975	25.3082	41.143	127.097	53.8527	60.0829	24.646	85.4348	103.577	24.0593	131.344	112.406	18.3854	109.925	43.8988	55.5861
BraC09g000080.1	130.769	129.492	24.8394	38.73	114.233	134.682	98.1141	64.4317	160.163	62.2557	47.6312	135.515	3.98399	1.97187	13.2257	4.39844	2.18223	5.96688
BraC01g004920.1	586.508	39.0146	0	50.0662	0	0	0	3.95575	325.088	4.88247	0	0	0	110.409	0	50.4158	0	0
BraC05g022080.1	80.4537	69.8543	53.0019	40.2353	90.2682	70.7564	93.9274	83.3737	0	0.245531	65.7265	73.8926	71.1073	76.9577	91.716	61.1527	66.74	77.7453
BraC02g010040.1	107.967	56.2659	154.471	137.685	46.5913	63.7095	90.0501	93.3859	33.456	39.7724	14.8226	17.7899	44.1877	43.6982	44.7248	38.4499	49.5127	90.0963
BraC03g059010.1	78.1972	70.3597	30.5147	37.7508	58.157	62.738	54.0488	52.3695	49.95	69.5171	74.6867	69.1669	81.6094	84.0178	66.6423	76.647	77.8751	71.3531
BraC06g006010.1	75.9286	228.031	28.2001	34.2312	64.1458	52.1556	43.5011	53.1257	47.4265	46.7008	151.225	51.8739	45.6764	46.1553	55.7301	26.3992	50.9612	63.9141
BraC04g004150.1	0	0	2.03607	0.114905	0.015094	0	46.1809	48.6461	70.2517	83.7362	58.4673	64.3692	151.181	157.995	83.2566	125.617	138.977	134.203
BraC09g070780.1	26.6313	18.6814	12.3616	16.6494	17.5118	24.6703	165.682	171.44	193.085	124.68	35.6631	96.7941	42.9806	51.4872	72.1832	34.5419	28.2526	31.7495
BraC01g012580.1	69.4679	91.0879	25.2562	15.517	71.7961	83.3793	101.113	87.9748	71.1128	59.5283	69.9415	89.0262	57.035	63.033	72.6822	41.0704	43.8263	51.3854
BraC08g029830.1	70.3667	61.1408	105.231	117.68	58.3182	49.1214	59.8762	74.6422	43.8003	51.2118	33.7866	26.3194	75.5254	70.6975	55.8087	62.191	64.744	83.0041
BraC04g004170.1	26.5138	14.1762	367.741	239.082	16.1661	13.115	39.3914	34.4229	60.7461	13.5115	101.898	74.9685	59.8156	34.9626	49.582	2.95778	6.34949	7.97675
BraC09g057420.1	36.545	56.8079	137.868	182.23	56.7544	47.8192	40.2041	39.6455	55.129	70.8395	53.1146	30.3811	29.1548	29.3576	58.0957	110.663	50.4052	76.2389
BraC05g001320.1	12.9171	7.58723	0.404636	0.119693	77.7515	41.7171	46.3904	56.466	60.3551	134.587	61.5985	219.693	70.5253	76.4827	90.2565	74.088	101.856	28.4509
BraC07g041390.1	52.875	56.2908	118.418	136.451	74.0971	69.6377	87.5823	80.3788	43.6555	44.3787	48.2326	51.4236	55.3412	58.813	52.6616	33.7614	46.6886	50.3232
BraC10g009580.1	0	0	3.29598	13.7123	0.00908	0.010251	0.610144	24.1472	100.7	126.906	13.1784	8.0672	249.749	342.984	0.149878	0.134602	156.244	119.476
BraC06g051040.1	86.602	109.936	41.025	43.4147	76.9206	84.0317	73.4865	78.7043	44.2869	53.3686	53.225	37.5004	51.339	72.4738	55.1314	62.9383	57.3001	76.4474
BraC10g033810.1	33.1675	52.9076	264.174	156.083	55.7782	73.8718	8.38144	13.8496	68.9536	28.697	33.3593	61.4253	68.0255	67.5878	94.8304	16.4753	28.3317	31.6399
BraC04g026250.1	45.769	95.3853	40.4077	28.542	16.8065	47.4789	11.8802	17.9063	203.848	187.544	91.2493	105.667	14.3411	14.7611	62.085	67.5872	56.1757	50.0102
BraC03g047670.1	23.7217	44.2501	10.2471	19.5536	60.3754	29.3523	17.1708	14.0133	135.224	91.5798	148.369	122.905	0	0	124.18	236.756	49.7057	29.3988
BraC05g044270.1	87.2	76.9349	46.2187	38.8076	67.5175	58.9436	50.3103	45.5505	92.2736	94.5016	60.9611	69.7677	59.302	64.8262	47.5418	64.7322	60.8193	70.2938
BraC07g035410.1	62.3684	51.8948	27.2808	25.2755	55.7305	119.775	69.2406	77.4073	27.0764	28.5056	174.589	85.3859	84.9877	92.7008	49.9957	26.6948	52.6917	43.825
BraC02g025870.1	62.7522	72.9343	109.693	149.568	52.2111	51.5006	43.336	43.4268	47.5994	61.9644	39.3543	45.5083	74.2262	69.7862	41.2588	66.7384	73.2326	50.1801
BraC07g035470.1	19.0583	29.3347	0	0	43.7955	64.4348	43.4543	34.6447	6.79148	16.8157	15.0102	4.6977	153.956	243.91	135.214	149.524	152.947	41.6095
BraC10g024060.1	57.3942	19.2105	391.594	297.591	15.791	9.53032	12.3579	12.796	71.0341	3.95849	73.4986	57.8828	43.3038	25.5621	46.757	3.04661	3.70714	7.8424
BraC09g001190.1	37.6928	51.4102	52.1606	44.964	118.598	77.3157	26.0393	39.771	94.0809	104.073	107.937	102.933	47.8805	30.7236	28.1275	44.6081	78.5815	65.6488
BraC05g001760.1	74.3198	25.0575	317.719	205.561	63.8821	42.115	21.3107	16.1107	64.2716	25.4193	55.6186	101.012	26.9791	21.7809	42.1839	11.0142	13.8967	22.44
BraC02g042070.1	51.2391	36.3084	163.378	150.873	45.9238	47.7496	99.018	89.5125	23.7258	24.5253	18.797	22.7813	53.3098	59.5204	63.7341	54.5226	67.9481	77.7756
BraC03g019650.1	64.6665	45.927	185.139	185.469	44.079	43.5193	115.845	111.83	29.3248	35.5401	11.9953	15.0565	43.1306	42.5402	37.285	35.4981	39.258	64.188
BraC04g017310.1	58.3789	123.483	6.64174	2.81107	106.403	39.399	54.4665	54.7828	110.526	42.6302	104.491	94.7322	59.7835	63.6171	75.6343	61.1816	55.6084	35.2673
BraC03g036350.1	76.9701	82.6841	5.36945	8.59294	62.8335	49.8131	82.9061	77.5092	59.3733	61.1259	55.2644	64.4455	85.0205	76.2233	77.1543	57.9074	89.4369	77.0229
BraC01g022220.1	33.7573	16.5953	18.0709	20.0849	26.2984	18.9058	45.7758	52.5863	237.613	199.201	175.258	151.663	19.6951	16.4413	35.6377	41.8759	23.3108	16.6056
BraC10g018580.1	58.1223	37.7844	133.686	153.152	42.9052	56.0333	98.2032	93.9713	26.7057	34.6581	20.6629	19.8555	60.5525	61.3791	61.2437	46.6906	70.098	73.341
BraC10g028250.1	52.7679	47.5538	85.9283	113.979	48.4776	50.8448	47.9191	50.8855	39.1585	53.9752	38.8017	40.8947	83.3762	74.7327	64.3177	86.0939	92.4104	76.2539
BraCxxg012170.1	1.51811	0.421865	18.6286	10.5703	2.00426	0.972145	96.3519	94.125	195.439	117.414	141.034	226.016	58.445	69.6896	20.3652	15.2167	37.7671	42.1957
BraC02g008610.1	85.0027	71.2558	39.6508	34.6496	58.863	80.6724	62.083	66.5977	84.2618	85.927	81.1848	62.3547	49.4892	53.8701	64.5885	66.5103	55.615	45.0491
BraC02g003780.1	20.0109	35.4853	52.6984	53.1988	43.2707	14.5706	22.824	26.2297	129.676	138.081	147.954	164.8	42.6792	57.9533	47.7169	36.846	47.2184	65.4037
BraC06g015340.1	48.2665	45.7679	143.899	102.745	56.155	55.3601	53.4177	54.2618	95.8619	61.6676	57.8842	63.7408	54.4997	47.8878	55.8962	46.2537	39.7974	62.8948
BraC01g010960.1	71.9346	66.7863	0.553144	7.82636	46.5893	38.6041	89.9882	86.7385	78.7108	77.8507	63.4074	75.6612	66.3319	80.4528	77.5617	59.4056	74.382	82.6387
BraC06g012070.1	39.11	44.1205	55.1598	57.9489	37.7297	34.3692	20.882	21.1702	63.4404	64.0296	73.5504	75.109	128.381	111.821	71.928	64.7623	107.075	74.4652
BraC05g041170.1	59.2154	68.6449	141.821	105.565	57.0479	58.2955	46.0958	42.7629	81.6087	47.2995	60.589	70.0225	63.826	67.4604	58.326	32.6152	37.0079	46.5021
BraC06g050610.1	81.5681	86.3462	15.5784	20.1661	67.8283	66.7072	94.2462	91.5945	50.5649	58.4099	59.0263	61.3847	83.8693	85.3919	41.886	49.3169	68.3009	61.4834
BraC06g014010.1	63.0317	27.5905	356.814	237.356	28.2583	44.4951	13.1358	7.84748	57.1866	12.1149	66.788	95.4949	33.3468	13.2092	56.0586	8.27875	6.27321	15.6426
BraC06g010240.1	43.1549	67.3289	35.1616	24.9131	86.1198	47.814	82.6298	70.1164	80.6282	75.7821	54.048	65.4963	62.0175	78.4894	64.7033	53.5025	60.3278	89.8235
BraC05g041270.1	70.2587	47.9715	102.237	87.3339	58.2959	59.819	92.6927	82.4711	50.2	49.4569	22.8837	27.8556	63.2357	67.9062	60.3648	49.1117	68.8901	80.9986
BraC05g011380.1	75.071	58.5601	36.596	24.1529	92.1484	72.9207	119.877	105.266	94.438	67.2668	73.2078	96.3364	45.4054	51.9469	31.8293	28.739	21.4778	45.8653
BraC01g016740.1	74.3231	39.3222	136.612	116.158	39.3585	47.1275	97.4043	93.074	47.5532	57.121	24.0925	28.7214	51.5728	44.7812	51.4439	41.7347	62.8142	86.9354
BraC03g019890.1	73.433	52.4785	143.125	163.569	60.6623	57.4157	86.5665	85.8271	47.9981	54.1498	30.5528	34.5863	41.1273	0	42.0115	45.2249	54.4534	66.1838
BraC04g017810.1	55.5412	40.7785	137.957	147.627	45.5295	47.7743	94.1238	77.7476	48.8216	60.892	17.4209	21.8496	54.1151	49.454	50.7303	61.2497	63.2485	63.7608
BraC05g009980.1	23.9439	12.0128	110.246	137.643	23.9407	76.2858	48.5377	57.6656	13.4399	29.0933	64.4577	23.5323	106.427	71.0542	45.4126	79.691	140.38	74.6165
BraC07g022410.1	49.7312	68.4594	10.9583	6.73604	59.1769	45.1757	82.8474	79.7806	74.9421	78.9139	69.7905	81.5646	84.3918	93.4795	67.1028	67.0817	68.9777	47.5405
BraC05g016920.1	48.5057	52.1999	77.9393	38.1143	69.113	62.6979	97.5687	93.7896	89.8585	61.3877	29.7057	36.7189	72.3932	74.0653	83.2792	38.979	53.213	56.3342
BraC05g010630.1	40.4474	51.0714	30.9079	45.964	57.2241	72.1206	30.7215	25.9283	129.624	120.112	149.488	154.906	27.3819	27.3561	31.8246	72.98	34.1521	32.5799
BraC03g006120.1	74.7009	50.7941	37.202	20.3664	88.5826	64.4577	50.1199	51.8636	96.9823	73.8767	145.537	172.251	37.7384	45.8633	40.3074	29.2476	26.8061	27.7263
BraC03g026290.1	104.876	0.287708	0.135789	0.120359	0	0.973008	112.727	0.474279	145.752	141.913	217.283	0.928122	98.6789	123.121	0.230223	1.41897	93.2799	91.1871
BraC02g039790.1	196.773	85.1769	51.0816	30.4401	102.847	41.4071	64.1745	66.5458	40.8214	38.754	95.9188	141.428	23.0103	19.2709	51.0553	12.0111	18.8764	51.8537
BraC09g068880.1	26.6216	146.123	33.1418	21.9154	83.092	63.0001	48.0486	41.6747	27.7212	80.4612	85.7551	67.7544	36.0513	72.3862	95.2165	99.5331	69.8998	32.7085
BraC06g050190.1	115.166	104.157	0.631733	0.502023	21.6654	18.4863	1.07629	1.02351	111.46	196.518	115.363	31.5631	48.8828	65.5961	58.9993	84.0115	73.9444	80.9346
BraC09g034400.1	72.1904	82.6137	0.407535	0.219892	43.2008	59.7786	1.41607	1.23008	0.518325	0.688402	1.28919	1.13424	184.906	189.184	121.093	103.704	169.68	96.3392
BraC03g027740.1	82.0982	78.106	123.335	120.439	51.5301	49.6228	48.2893	49.2199	32.9308	49.3485	30.3406	39.058	60.9965	53.4699	53.0936	60.1529	79.1064	68.2116
BraC02g036890.2	73.8049	47.8854	39.1981	30.1193	66.1244	59.5394	44.1844	44.198	82.3885	78.8094	71.2121	86.1027	74.3149	82.9562	78.4933	53.6009	54.5667	61.8022
BraC06g039160.1	80.7803	74.361	28.2465	19.8401	74.6572	53.5641	61.8026	67.5087	77.4681	76.8106	106.324	126.738	24.8954	31.2116	73.4756	58.1357	35.2283	56.0468
BraC10g034780.1	64.1287	52.1911	128.105	150.602	51.1107	49.9988	80.2706	77.8236	64.798	67.4391	28.9179	31.4927	48.7517	48.6018	36.4313	36.3635	50.8798	58.0707
BraC09g044850.1	63.1355	66.4107	74.2782	66.7082	143.404	165.353	15.5983	14.7238	253.522	79.1847	9.66979	32.0008	18.2213	11.4688	17.4812	17.2415	9.49393	67.9012
BraC05g004400.1	73.3206	74.539	104.559	107.188	57.9416	58.5742	89.7937	80.5486	48.9214	45.3808	19.7562	23.8305	59.6295	50.9312	47.1496	48.8507	51.9969	81.0155
BraC03g044910.1	17.1484	9.38816	309.055	148.625	9.42167	14.8268	44.0216	97.7394	88.7834	16.2183	102.219	164.681	23.8936	21.1727	23.5136	8.15242	2.95432	21.5997
BraC09g022930.1	22.9882	24.7021	85.1347	92.83	68.5408	60.6018	50.9305	57.3596	44.6617	89.4603	40.666	77.4085	81.884	78.6237	57.9242	63.0353	60.5677	65.5494
BraC02g032180.1	22.1198	27.453	26.0733	17.2362	38.8116	78.0479	42.3348	37.8386	64.523	205.46	93.4722	145.53	103.667	73.5041	46.4612	20.3915	50.8355	29.0857
BraC08g001330.1	153.787	93.1481	75.8579	31.522	157.912	206.011	3.25385	3.45141	157.497	11.0225	24.4371	68.5337	26.2466	11.9235	15.4588	3.53274	3.19004	75.7783
BraC03g001990.1	40.4627	61.3506	38.5736	25.3165	47.1951	45.5934	52.2724	47.006	98.4769	66.3116	114.798	98.4204	57.1151	60.1772	94.1565	51.7719	64.5238	58.4362
BraC08g018140.1	43.41	44.9527	30.4354	14.2121	59.6173	51.5846	71.0045	74.5445	53.188	68.4737	50.0864	92.8541	78.6346	111.311	78.056	45.7026	73.8335	79.558
BraC01g044280.1	64.1366	180.006	19.6008	13.2797	61.4293	40.2288	58.1114	74.1783	121.536	144.575	80.2549	83.5092	43.6038	47.2122	13.2475	18.4422	32.7657	24.9275
BraC05g042150.1	55.8905	47.1444	101.416	116.112	52.749	44.1807	96.4532	89.9222	33.9801	51.9443	24.4225	28.6146	60.624	61.0402	53.7534	60.1851	58.8129	83.3137
BraC07g002520.1	10.155	17.1759	36.9614	74.1957	63.142	12.3236	61.3953	44.7328	74.2757	94.0072	46.8123	52.2795	148.079	152.451	60.4216	42.3478	70.4979	58.1683
BraC03g015150.1	28.9967	21.8557	133.25	89.3994	14.8976	18.1479	154.637	179.518	151.234	41.439	32.0716	4.14682	60.2425	72.193	60.6042	14.4228	16.4752	24.7953
BraC04g030300.1	34.6919	41.1917	115.293	76.2245	59.7095	40.3963	88.6863	88.275	84.7174	65.5709	69.9012	69.8222	55.1133	68.0761	51.5197	19.882	30.4539	57.2283
BraC03g025120.1	21.6237	29.5391	15.6255	13.0371	63.4894	25.5508	77.2733	85.9342	35.9352	59.7477	46.9585	32.6326	85.2405	87.0911	136.042	115.289	111.708	73.2448
BraC03g058420.1	56.1651	69.5322	21.4909	27.1716	58.2938	34.5813	45.2589	51.436	56.4073	76.6961	80.4186	83.488	73.801	66.205	72.0982	82.1914	79.8559	79.0086
BraC09g069310.1	16.3178	77.9188	9.3665	5.7599	67.2517	16.732	11.6935	28.5262	53.528	24.6919	179.256	115.968	92.8884	70.8102	114.15	40.4263	106.609	82.0513
BraC06g010020.1	124.577	145.013	145.333	76.7545	115.551	112.416	8.80227	7.64493	216.746	73.8814	14.4435	21.0226	7.91329	8.24556	0.773106	0.749562	3.63491	30.2898
BraC07g034830.1	31.5617	29.365	223.397	230.665	29.73	13.4039	20.2289	22.9614	182.798	41.2941	39.1626	139.091	14.7554	12.4143	50.5835	7.75278	1.6635	22.8701
BraC08g010280.1	10.683	34.7771	104.59	101.428	45.0374	27.2213	87.666	73.8991	31.7414	57.7219	28.4862	2.6573	95.3987	73.4614	109.018	86.7584	80.2436	62.7746
BraC06g037730.1	60.3252	43.9683	148.377	169.857	47.048	51.964	65.908	60.4686	40.292	50.4323	21.1918	24.6949	52.3116	50.8251	44.9939	43.8633	73.1996	63.4385
BraC08g033410.1	33.7503	20.9299	177.435	168.273	39.2693	41.294	53.912	52.4035	91.1702	108.624	28.7801	32.463	34.5553	30.1526	45.3358	49.3869	53.2145	51.9952
BraC04g000930.1	51.1292	34.2698	243.174	167.58	76.5006	141.972	23.4586	39.3452	48.0223	62.3176	63.4695	58.0042	18.6491	18.1854	2.82035	0.803783	14.683	48.4118
BraC03g059220.1	49.0568	59.1657	21.1528	31.0242	47.0145	95.9112	70.5102	24.6745	76.6321	109.554	70.1777	64.0121	79.4456	67.7573	54.9419	54.5206	73.817	62.7656
BraC07g023320.1	74.1536	82.5565	26.7072	21.6454	73.9439	65.3145	65.3025	63.3018	71.9742	57.7661	69.6698	70.8243	66.087	66.4445	60.3779	51.728	60.6643	61.5451
BraC09g064720.1	32.7144	96.9199	0	0	52.4423	77.3978	0.64166	0.317955	131.087	93.4181	11.9248	17.7846	0.020789	7.50965	232.046	153.681	113.303	88.6198
BraC01g014860.1	32.3026	14.2709	200.284	162.158	17.1881	23.81	71.2879	80.4523	143.888	45.1211	33.9842	37.0894	52.9572	44.6167	105.67	14.0384	14.3676	15.7042
BraC06g016700.1	63.9108	85.6034	27.2711	25.4542	60.5888	60.6215	65.359	71.5554	70.0077	80.7469	61.4789	109.111	55.8432	49.8549	59.8609	51.3047	45.431	64.265
BraC09g009590.1	63.0505	89.9955	163.59	88.9778	80.9314	77.285	25.2497	29.1294	43.3894	62.3517	38.0565	40.2476	50.0501	55.4035	40.7386	52.1191	50.3488	54.7257
BraC03g054440.1	57.704	42.2464	102.725	93.2497	60.452	50.0914	78.4288	75.7315	77.6302	92.9366	29.9292	35.6668	43.6526	41.3578	36.3213	36.7335	81.1369	68.2564
BraC06g012450.1	56.0389	65.8979	26.8822	30.1379	54.3075	72.9131	75.8241	77.7929	64.9648	71.6997	79.0152	48.3265	63.5954	57.5085	63.8041	72.9779	57.3749	63.0439
BraC10g027050.1	72.4886	66.3622	39.2311	34.0721	72.4314	100.504	65.6197	75.6624	60.3868	60.7622	64.4553	62.679	50.3261	63.8232	40.6987	53.0936	55.673	63.5428
BraC10g005040.1	49.7217	64.4501	28.6124	19.188	45.2615	30.5534	25.8776	27.5218	125.878	84.5629	94.5161	118.194	69.6873	66.1655	82.6943	57.7367	55.3242	55.3167
BraC08g026870.1	135.893	88.6475	31.3602	28.1323	94.5865	115.5	51.1299	98.6282	49.7685	59.2819	29.4053	61.3303	50.7173	40.5713	24.8794	37.5963	43.9141	59.9013
BraC10g027100.1	24.8771	52.5928	37.3969	29.6155	28.9133	28.6316	23.8571	29.0458	25.7779	34.5671	107.639	74.018	88.9872	117.849	135.899	100.236	85.0835	75.8701
BraC07g009750.1	76.7153	67.5152	37.4391	26.1149	70.5799	59.7407	83.5991	75.3359	68.1755	58.7673	52.1999	65.114	59.0863	71.8318	54.1189	49.32	60.8458	63.5398
BraC05g042660.1	37.0582	36.0198	95.5488	84.9097	77.0288	62.4998	53.4428	47.8121	53.1416	51.3947	58.0154	63.8845	63.7043	56.3492	61.0138	62.1285	76.7318	58.9989
BraC05g019270.1	54.3281	53.0854	27.5567	20.1429	98.6344	74.3476	59.7062	68.8907	81.6812	70.9326	68.0631	89.2565	40.8375	44.5141	85.9553	59.4328	34.9059	65.9484
BraC02g026560.1	2.53112	19.142	7.56247	11.0375	29.6965	7.96953	14.6933	10.178	76.5665	190.958	67.6446	86.1794	124.022	162.517	104.559	48.5287	77.0985	56.397
BraC07g023540.1	49.0027	50.321	31.6194	21.5352	62.7996	49.2427	80.1749	89.1183	106.567	88.9957	81.0595	109.735	48.3976	56.7193	45.0144	37.7737	40.0455	47.0739
BraC01g045840.1	57.3808	55.6478	145.372	163.67	55.3815	55.2658	59.1718	49.1292	33.0014	36.4573	35.7069	13.8464	35.6047	14.3903	71.9465	83.146	63.2599	65.5964
BraC10g031520.1	133.369	116.486	0.335618	0.250789	256.821	92.591	57.9704	44.9113	39.8745	54.5322	13.6612	44.942	36.0961	26.3124	49.2946	9.03061	13.2441	103.656
BraC01g013140.1	56.7048	56.8932	94.2095	90.7766	99.2978	41.2561	40.8921	50.9348	74.6999	84.5948	85.5233	100.587	34.7749	30.3363	34.9202	34.6514	34.8518	47.151
BraC05g037500.1	72.8838	68.5205	90.0502	68.6468	75.5605	52.2821	37.2623	33.5518	49.807	40.2512	67.0396	65.3584	61.8431	74.1187	54.1692	50.3077	68.2713	63.0433
BraC02g001520.1	57.6486	48.5047	157.979	138.844	35.9144	38.9235	65.8773	68.3292	54.6736	56.504	24.2743	33.6263	49.3043	51.1486	46.2905	38.2867	56.8899	69.6405
BraC06g012970.1	42.3211	50.8483	57.6437	78.6438	50.5204	70.2585	98.3336	81.3197	25.62	52.9624	29.8579	16.7011	109.934	75.1559	40.0604	61.4783	88.6681	61.5186
BraC07g030710.1	22.2472	33.9839	84.7923	73.9808	60.0635	43.4713	72.8848	74.1578	36.5469	55.7604	60.4748	62.7985	67.2588	69.537	62.5804	56.6991	85.6261	68.8126
BraC03g049160.1	49.3668	50.0216	30.1133	20.3908	48.0671	57.2607	66.083	64.1515	72.137	56.3469	77.6981	90.6918	59.6634	63.1596	87.8047	77.4633	64.0461	53.6181
BraC10g030910.1	50.9029	41.2389	135.596	147.895	44.948	46.1378	103.76	96.4553	40.7046	50.0761	23.1489	25.8611	44.4511	38.7667	44.5464	50.6247	51.0666	50.9754
BraC09g001300.1	93.6113	77.6446	95.5502	107.444	46.4035	73.3813	107.987	96.4826	33.2991	28.9409	8.78517	10.5364	68.4993	71.4177	30.3979	61.5528	34.1217	40.4133
BraC01g005530.1	0.068147	0.270374	47.6587	44.8715	78.3184	85.7868	99.2196	95.6573	74.9734	72.3224	0.343926	75.5829	0.248386	107.737	69.2981	63.3502	91.7024	78.5204
BraC09g035200.1	75.4264	83.4301	31.2856	14.4287	58.4093	45.5887	40.0242	34.1405	99.6762	80.6283	86.0711	85.3556	24.49	33.6898	108.026	75.3158	52.2666	56.6955
BraC08g005080.1	43.8567	50.5309	58.9787	68.5536	62.5322	54.5379	36.8036	42.9548	63.3576	85.9208	72.0465	52.3064	66.8719	62.8553	57.6946	82.8825	62.5283	59.5494
BraC02g024240.1	0.274844	0.300895	37.7912	41.242	80.5112	69.1933	178.147	155.427	53.9277	52.3662	62.7006	90.0841	3.82286	24.8803	56.0643	47.433	55.6234	74.968
BraC06g047030.1	60.2773	41.2573	16.3588	14.2196	157.311	73.5465	32.6053	32.0646	25.1019	29.1539	110.804	81.3322	54.1922	44.4963	135.478	61.4643	64.0117	50.7016
BraC08g023580.1	67.5472	69.9808	49.1904	23.9154	75.9288	70.0192	96.5452	87.7357	54.5904	52.0319	56.3226	78.1553	73.904	58.9638	18.177	59.6615	28.2327	63.1027
BraC05g049480.1	55.0322	136.633	64.1221	30.5916	80.9724	43.7837	72.3944	83.4772	0.860895	0.165524	2.77912	0.440911	62.3262	134.332	41.1368	32.5853	56.7255	184.744
BraC09g013950.1	106.413	93.0336	41.5499	33.6582	45.3313	57.0035	77.2846	95.9055	26.7071	8.27953	54.5226	33.0231	59.1488	50.4721	57.0239	97.043	81.7786	64.6801
BraC05g027160.1	59.3334	44.9407	147.553	182.309	51.8119	61.8821	78.4126	75.242	28.5904	32.2807	17.43	16.0341	41.1148	36.6661	54.7502	37.2181	56.1592	60.8618
BraC01g001330.1	47.5247	35.3103	60.8941	52.9134	61.8596	31.5225	48.0859	49.3347	74.5981	55.5039	95.4525	86.8166	55.7828	48.1246	87.2966	79.81	68.5169	43.1057
BraC06g022070.1	37.2649	27.6687	78.7979	92.6253	52.6124	42.5619	69.902	56.5976	47.8841	48.3355	54.6891	69.1808	66.2716	65.0405	61.897	62.0815	72.6337	74.6883
BraC09g046100.1	60.5851	51.1611	11.1127	9.77934	35.2401	38.4097	54.6601	52.7004	55.8771	66.2061	72.6441	78.5109	92.6044	105.867	75.3333	72.3078	86.5357	59.0455
BraC09g060030.1	39.7268	34.1678	162.745	157.333	80.3525	49.2343	27.9859	38.1251	72.8357	57.9249	83.6573	80.424	54.773	50.2226	17.9008	14.5652	26.533	29.4515
BraC08g032510.1	21.1268	19.8005	55.8353	42.4977	28.5215	31.4002	42.511	47.0408	66.0775	63.8803	68.6188	61.8616	103.713	105.013	82.0205	89.2017	108.422	39.7281
BraC08g013370.1	109.074	122.924	36.95	34.7151	99.9342	89.2958	58.7106	34.4827	50.9422	48.0125	45.9333	55.3125	49.7892	54.3423	33.9276	41.8532	44.0877	66.5885
BraC04g020820.1	29.8807	45.1592	130.024	127.519	79.3992	61.0729	55.0767	46.7251	81.6661	64.4629	70.2101	34.6136	57.4896	59.9424	19.6291	15.2864	26.584	72.1181
BraC04g018780.1	60.6771	55.1808	37.3116	28.3618	50.4987	37.1545	34.7406	38.6247	79.4056	72.1397	91.1457	93.6801	79.7801	82.4657	81.8219	59.8554	56.331	37.3547
BraC03g049730.1	54.7092	65.4372	67.2474	86.9291	69.5933	60.5092	52.2703	45.7899	0.438242	1.09635	27.6888	24.489	75.3208	81.4406	72.981	107.553	95.1516	87.433
BraC05g029430.1	135.206	111.878	28.0842	29.5058	198.581	156.134	48.0316	47.2737	1.08865	3.72629	2.11589	8.31142	87.9228	69.6649	5.58507	6.21006	45.19	87.8397
BraC06g001760.1	43.9118	57.2066	65.6629	44.4396	60.8283	112.547	144.904	122.143	17.4887	34.8362	38.5668	49.1784	52.663	42.3115	48.6947	45.868	46.8751	43.1495
BraC03g012510.1	3.08479	10.0273	1.01821	0.507566	9.48458	3.84658	18.1788	21.474	4.83432	8.14244	42.4224	16.1309	226.626	229.983	202.725	102.943	139.125	29.45
BraC07g032100.1	89.7016	48.1122	27.6859	18.4027	58.7746	60.1956	63.6339	69.632	58.8542	60.897	37.9397	37.597	67.5144	80.7958	80.4324	76.1178	73.4549	60.1346
BraC06g042320.1	56.5257	45.9664	43.7795	48.5607	59.0154	67.796	110.487	98.4904	58.0829	48.3303	31.6939	42.0061	53.4368	46.6513	75.1612	52.4545	72.1052	58.684
BraC01g002520.1	11.4161	25.5262	13.1729	11.9759	28.0406	5.8476	3.77742	4.02302	76.333	145.279	108.626	31.7889	96.2111	145.658	90.9992	84.1157	85.6109	100.396
BraC02g029900.1	51.4913	50.6209	38.1662	25.7911	54.7812	38.2248	98.8878	94.984	40.6931	38.0945	57.7391	78.0896	42.6106	41.394	87.9331	82.8157	61.9191	84.1022
BraC09g047090.1	113.674	81.1534	5.34617	6.16133	42.511	59.7741	48.9027	45.6346	67.5907	68.2437	121.108	127.516	71.9252	80.8693	10.0439	15.711	48.2439	52.8028
BraC03g014790.1	71.6276	74.3631	44.0337	37.0716	73.153	77.7988	37.315	34.4898	72.9968	72.6981	50.5819	56.9653	61.6545	67.2078	61.4886	43.5333	62.9411	66.863
BraC09g064490.1	47.478	32.9164	148.927	160.382	64.1116	43.9795	68.363	79.0046	56.6615	72.3901	29.5936	31.9702	22.911	34.5668	28.4185	28.4106	52.7634	62.6776
BraC02g018200.1	41.676	34.7245	104.297	102.765	57.7316	53.277	114.168	131.561	0	0	54.0898	42.0562	66.6746	90.7597	48.7484	31.8646	45.2767	44.7354
BraC01g019080.1	59.6535	57.4504	23.5763	26.1643	128.548	89.9148	78.5103	67.7663	42.8557	61.4697	35.5894	54.5335	63.2283	51.8216	66.8512	59.5975	63.5096	32.2341
BraC03g035240.1	6.95298	5.78163	315.879	154.524	23.8263	13.3797	22.8485	24.7479	134.916	57.9239	80.4143	163.176	3.92193	4.75053	20.5606	8.75722	12.0608	8.32255
BraC07g003670.1	7.34276	23.0542	89.0195	116.045	29.9316	12.1796	145.149	1.09681	101.535	119.316	77.7338	90.2149	8.99182	18.5761	101.92	92.2398	1.46471	26.8694
BraC05g007450.1	61.2734	60.2031	13.8038	9.4429	42.2902	53.0654	71.7469	78.4626	27.7598	32.2687	37.7887	44.2592	114.314	88.8647	71.0252	86.9444	90.0562	76.2618
BraC07g011060.1	38.1845	24.1274	155.807	203.408	117.168	39.1271	41.7647	22.7028	16.1834	14.5946	27.9917	20.0653	51.7764	24.8176	41.0736	89.0017	69.4101	60.2886
BraC06g005600.1	46.1481	77.7087	27.4513	41.1498	83.0047	50.1539	12.3559	16.0343	96.3266	132.591	102.982	58.3977	49.9294	62.8497	53.2956	64.6546	39.8238	42.3129
BraC08g018360.1	62.4434	50.0345	139.261	140.81	44.8323	45.4417	86.7031	80.4751	29.2754	34.0785	18.9023	20.0037	53.9034	43.6163	48.2771	43.9711	51.8413	63.2313
BraC03g028030.1	14.1544	19.0115	31.6257	42.5462	8.68645	4.83946	263.18	241.157	154.753	66.545	12.7854	29.9503	20.9053	37.4862	49.1212	19.2622	14.5601	26.0612
BraC05g008920.1	72.5932	51.1926	58.9626	73.3698	43.9551	49.2143	23.3495	30.235	58.7674	78.8201	58.5393	31.6665	60.7682	66.2766	55.8373	78.3848	94.464	69.376
BraC05g035470.1	41.1371	11.9682	66.837	136.705	39.3098	52.3876	55.9624	56.7897	8.40004	14.7565	23.7693	15.4878	106.503	89.5101	113.919	64.8434	117.035	40.2201
BraC10g026540.1	22.2773	6.38554	32.0227	37.5114	37.6473	109.781	31.1663	31.1986	15.1362	9.23776	1.95181	0.647217	86.3731	84.56	86.7657	276.111	135.144	51.4738
BraC07g020750.1	2.73152	86.1589	92.9828	97.3342	101.618	126.936	48.3312	49.7217	70.5027	100.34	44.7333	6.48145	46.465	46.4485	39.8537	45.3201	45.8867	2.82075
BraC01g020560.1	40.7114	72.6305	44.5856	10.1655	35.1971	19.3579	19.2144	22.6884	126.736	113.222	182.829	169.722	15.9993	44.6211	47.1439	9.59004	25.1471	54.7631
BraC08g030500.1	27.1401	29.2492	79.0995	57.526	31.4932	27.5513	157.492	148.194	59.0105	56.1303	60.9795	72.7503	43.7677	69.8901	27.6727	29.8816	33.0755	43.3564
BraC01g047250.1	63.4825	52.89	139.716	141.18	42.4775	49.8515	77.7074	72.582	40.3137	40.0329	21.8026	22.0885	43.6135	41.3232	51.5327	50.2849	49.4584	52.3411
BraC02g001180.1	31.2355	31.7376	55.8927	93.8339	51.1787	41.3081	46.4261	48.064	44.8893	60.9363	61.1414	60.1299	76.167	69.3523	69.6137	69.4507	70.268	70.9675
BraC08g017270.1	54.2867	53.9526	21.9677	28.3881	52.8341	47.8773	51.4343	61.4742	59.0666	70.8522	59.3934	49.5392	76.8441	81.0129	67.3107	76.3796	72.0765	67.8266
BraC01g044920.1	52.136	48.5793	119.54	103.484	70.5019	50.6635	66.77	76.028	71.187	72.4454	51.4339	68.5535	17.0869	25.3979	40.0182	39.5369	39.0328	40.0265
BraC02g046920.1	139.503	140.549	199.381	142.434	119.473	24.9392	13.0136	7.00714	88.047	37.0327	20.1578	73.9132	6.7847	1.70719	13.0118	1.21984	1.33522	22.7998
BraC07g016600.1	70.9912	21.0066	106.197	137.654	24.0112	106.657	30.9375	38.8859	174.148	52.3592	43.5466	80.1303	38.2596	13.0876	57.5614	14.0545	8.1416	33.6576
BraC05g006900.1	0	0	119.284	50.1434	180.745	52.781	103.204	27.3635	4.0268	11.3684	40.3662	23.0359	69.1056	86.7431	15.1428	94.0183	99.7671	72.9102
BraC01g008490.1	57.8625	82.2504	22.3425	16.3331	73.014	40.4308	43.518	43.4793	67.1703	47.6014	109.133	123.189	49.4823	41.7764	88.2264	35.9032	53.7343	54.5174
BraC10g022020.1	43.8773	65.5394	45.9243	27.1007	62.4195	56.1273	55.7125	53.1632	114.724	88.6535	131.201	137.967	33.5224	62.7444	0	0	34.0067	36.965
BraC03g009870.1	37.2855	46.0652	193.772	156.25	39.6345	78.0585	78.5866	60.3633	55.1115	52.1847	34.6009	39.2576	24.8122	34.2969	27.9059	34.523	34.9817	21.7096
BraC06g007730.1	4.81459	4.56569	18.9495	36.0224	14.5117	15.8476	1.08993	0.660901	56.0756	82.383	62.714	31.019	129.819	110.213	82.9729	185.204	136.833	75.5993
BraC10g033460.1	53.7417	36.4711	125.201	132.784	32.74	37.6333	59.1233	58.2782	42.0621	60.3012	17.9127	17.134	54.0061	54.1087	60.5778	57.5767	72.6237	76.4226
BraC04g012280.1	78.1517	77.8397	44.4338	24.9382	107.357	81.8531	89.269	73.6826	67.0156	53.0253	23.8695	46.9159	42.3242	55.5595	42.6274	30.061	36.1981	73.118
BraC01g003990.1	128.423	99.2732	23.7057	29.7798	127.616	104.453	27.5335	29.5554	57.2389	47.1401	44.2029	69.862	63.5932	43.3375	17.5722	27.7206	37.6381	68.1329
BraC07g011240.1	0.211959	0.231852	29.9321	34.3894	86.9767	64.9597	120.55	100.575	52.129	48.6945	33.153	78.5902	108.568	84.2612	32.1392	29.0185	53.6102	88.6291
BraC03g002810.1	46.4556	52.6583	2.69985	1.94415	6.63682	3.40888	77.0279	75.7001	4.93843	5.63499	59.7385	76.2501	112.652	138.433	79.5983	81.9713	105.932	114.468
BraC10g002080.1	49.2239	52.9037	80.238	108.687	50.133	45.1803	60.1488	60.7141	31.4155	38.7999	47.8807	52.1275	76.1851	75.5766	45.8414	47.8834	65.3957	55.2219
BraC01g016850.1	35.6158	29.0277	135.186	161.699	37.2692	42.4312	78.2575	68.3017	47.9911	51.4747	22.7492	22.1247	38.1817	34.0108	57.2199	59.479	64.7396	56.4861
BraC07g041920.1	40.1137	33.313	92.1201	83.4238	38.0644	103.73	106.621	42.8263	71.6648	26.2322	19.808	27.6533	77.6369	86.1046	88.1124	28.3843	44.4362	31.7866
BraC04g031280.1	67.7032	54.6519	30.8633	25.5017	42.2534	59.6112	68.3404	76.8231	47.6754	54.9501	86.5564	53.8136	71.3862	75.0258	65.2184	46.2692	73.5047	39.9318
BraC04g034400.1	81.8616	89.5939	35.311	41.6439	70.3701	73.1316	61.8311	59.9783	64.016	56.5506	71.3402	74.5523	36.2894	41.2678	42.2329	53.4891	39.9955	46.117
BraC03g031210.1	59.5371	47.6074	52.6606	51.8332	55.6866	72.4415	98.8308	84.959	33.1306	45.7395	28.1506	31.4786	111.341	82.4072	30.6094	40.5838	61.0679	50.8017
BraC03g008250.1	12.2529	173.619	42.9581	7.14831	148.153	195.452	97.0281	106.185	60.921	72.1837	7.8071	51.506	15.6985	0	8.11672	2.63656	16.826	19.8036
BraC06g045680.1	8.87556	5.23536	38.5539	73.7767	5.12217	13.1935	7.86234	6.98756	35.7815	53.2201	16.5235	13.0485	159.117	141.889	80.5232	127.916	143.605	106.976
BraC01g043920.1	34.4295	26.7299	76.4936	68.4458	38.4169	46.3479	103.912	102.477	46.0568	54.6563	24.9866	33.8982	52.7817	63.5298	55.8962	50.6793	74.4831	83.3475
BraC06g005760.1	28.2995	12.1006	69.0695	53.3508	69.0705	44.9066	36.29	33.2591	31.9309	41.3329	23.6991	16.3333	118.824	71.7597	98.6404	70.6742	91.3266	126.047
BraC10g025250.1	44.885	34.2173	118.877	119.821	62.7779	34.2721	23.2836	29.3385	45.5028	46.6907	58.6553	39.845	72.0302	65.6523	84.6173	25.5164	47.4796	83.1618
BraC02g011910.1	45.7354	52.1803	30.3644	28.6936	71.4621	71.8051	95.9831	83.7777	66.2435	62.2883	38.1012	70.4426	45.0867	50.356	65.1064	58.1197	41.1494	58.5416
BraC04g028390.1	52.3347	43.1356	148.777	149.27	47.4877	54.5894	85.9932	79.5291	34.2057	41.3669	16.4112	20.6512	33.107	31.0016	39.6823	48.6089	53.5198	55.5467
BraC09g035080.1	83.2268	75.1535	24.7088	26.7494	47.2208	48.5882	12.9383	8.33017	58.9005	64.4998	27.9341	32.6537	84.5739	100.317	71.9106	76.7947	93.7477	96.203
BraC09g055260.1	18.8161	10.9407	59.1503	17.6718	20.8587	23.0618	202.56	121.802	138.039	41.8939	40.2703	58.233	58.7312	70.087	53.5934	51.1681	25.7964	21.3894
BraC03g031530.1	51.3032	41.3532	151.991	172.812	45.2451	47.3725	58.6245	58.4425	25.7065	30.4648	16.4524	17.8532	54.5764	44.3441	55.6139	48.752	54.6251	58.1869
BraC04g017630.1	78.735	75.6944	29.012	38.4805	58.6718	69.9951	35.0232	51.1971	82.0327	43.0615	40.4324	30.3241	47.1395	55.3683	60.2198	136.805	56.4381	45.0505
BraC03g033550.1	63.5005	74.7526	19.7662	18.3053	57.4154	52.4417	43.0616	43.4023	73.2687	60.8654	81.409	79.8159	45.6127	39.1927	95.2853	73.4972	60.5155	51.4011
BraC09g068080.1	75.3957	137.627	28.5108	35.0598	160.433	98.9552	15.9499	18.7121	23.6605	27.094	109.736	140.962	20.7124	24.1832	19.2119	14.9693	50.8224	31.1272
BraC09g063400.1	45.4702	37.1695	113.502	118.728	51.5983	49.002	92.991	81.399	57.5582	66.4183	30.3037	41.2778	32.8631	48.3809	37.94	38.7631	42.4569	46.7904
BraC01g007990.1	81.2199	73.6598	21.8687	18.6514	80.5852	72.0265	57.6683	61.5285	62.065	65.6798	76.5054	92.1931	22.7561	21.857	75.4402	59.2111	49.5107	40.1733
BraC10g021450.1	61.3892	61.5824	58.0341	32.9291	49.1675	54.8266	28.7681	25.6152	80.1227	79.0501	31.1811	47.8977	70.7127	111.302	64.5433	49.9353	61.0789	62.7563
BraC10g000750.1	59.0716	49.1858	101.57	123.944	40.1742	41.9569	101.741	100.017	39.5495	44.2854	14.6254	23.5661	47.7088	48.545	39.8663	37.6098	49.0656	67.6289
BraC03g017310.1	57.5118	48.3622	176.221	176.408	44.3549	51.4203	8.67451	9.17371	46.6058	47.7161	29.3492	31.3965	50.1955	47.8725	43.0137	44.4465	49.0608	67.8274
BraC08g002390.1	36.2038	48.1963	2.06729	5.04425	10.8992	28.0022	0.671305	0.898626	7.00751	3.45854	5.71661	3.267	294.578	268.181	2.70926	9.31597	222.358	79.9206
BraC09g049830.2	73.4957	103.693	55.5451	35.1676	68.5661	39.7494	47.7886	46.733	68.8373	44.5896	97.2494	100.924	32.6204	51.8941	54.1325	32.0717	40.0741	34.9849
BraC09g054910.1	40.8684	83.2027	16.0976	13.6612	49.0849	229.789	48.3441	69.5877	0	65.0869	60.0242	50.6872	43.8726	47.2104	41.0677	75.187	54.839	39.3245
BraC09g006210.1	51.9634	35.7278	165.542	197.976	45.8472	31.6815	86.223	67.6419	34.9074	0.162348	16.4323	22.8335	45.488	43.6048	39.8755	39.2893	47.6104	55.0497
BraC09g005230.1	58.208	62.1217	80.3014	75.0609	41.9629	53.1323	59.4062	69.2402	44.5498	58.7785	23.9459	32.0287	61.6831	72.4234	48.954	54.186	65.4255	65.6688
BraC04g018000.1	72.9601	69.7119	77.2108	71.4769	31.8269	82.102	20.5715	30.9154	82.7485	87.1843	67.2876	64.9211	63.5178	35.1099	30.8099	14.1287	60.7296	62.4623
BraC01g006720.1	35.648	35.1452	65.3168	86.8726	36.2512	41.2159	72.392	69.1419	44.986	49.2844	43.1275	42.6741	62.0883	49.8632	61.0189	87.0454	74.0472	67.7421
BraC03g032800.1	91.7733	60.446	98.2204	94.695	44.1572	45.8212	39.0441	34.4887	42.991	58.2821	23.6305	23.0377	62.0434	65.8034	64.3547	57.9495	56.8114	58.3506
BraC10g031750.1	32.4582	45.5276	17.2013	29.7408	72.1192	41.7039	28.0981	43.6681	52.4563	60.9037	68.8231	80.0752	101.173	85.4949	48.8575	60.3405	80.1189	73.0128
BraC07g037810.1	60.9714	102.56	24.7197	9.96208	73.5805	53.3339	55.823	53.0288	92.7631	45.719	40.1351	66.4607	57.9616	79.4587	85.8529	27.9814	38.9958	49.7077
BraC07g035440.1	78.0293	50.3149	135.454	153.999	39.5624	33.4036	76.9665	74.0005	39.692	53.4908	23.2838	26.3808	37.5044	39.1388	30.5013	34.8818	40.1157	51.5145
BraC09g068220.1	51.8141	47.9593	14.0441	13.7648	51.1956	55.5639	119.955	109.261	53.491	33.6251	35.8545	46.2159	61.8643	5.94876	107.279	80.047	84.4497	44.4864
BraC10g027230.1	67.1136	76.4652	28.8632	23.9013	60.3249	59.7052	74.5611	69.4786	46.7887	44.7881	61.6336	70.7458	47.6143	45.5229	73.5884	54.5542	55.538	55.4188
BraC07g028420.1	38.5842	51.1498	24.7	18.0823	48.736	65.5689	97.8658	95.4733	122.329	97.5957	54.1235	67.5841	46.451	42.9844	47.8006	34.8539	28.7484	32.8724
BraC10g003040.1	72.3299	135.283	9.17846	3.8268	91.0401	110.948	188.768	180.198	5.06133	35.2541	7.78168	6.56669	33.0939	29.4503	15.0198	24.9359	23.6305	42.9153
BraC03g009830.1	26.6142	183.19	0	0	84.3097	145.758	0	0	0	30.8981	0	0	0	229.769	0	48.08	108.576	156.791
BraC04g007100.1	96.6499	155.609	0	0	143.841	57.3955	118.545	122.123	39.3804	25.653	65.521	60.3888	45.1804	38.0126	0	0	31.1628	14.4875
BraC09g009140.2	42.7757	49.7675	57.3774	68.7833	47.768	43.8406	30.064	30.6154	54.6357	65.8607	61.2364	64.9701	71.5244	67.691	61.8955	63.5791	68.2804	62.2453
BraC06g014780.1	78.8612	83.7995	1.00184	0.177141	29.6564	64.2981	2.35826	1.88048	92.3323	90.9552	86.7831	69.5111	85.6931	84.2939	77.2242	56.1338	67.5176	40.1973
BraC07g040130.1	40.9407	107.835	33.681	9.9236	74.5477	43.7286	20.123	28.2611	44.4343	75.4852	87.2278	106.806	35.0434	70.4452	65.0923	39.3781	50.0792	79.4958
BraC04g011540.1	34.5929	22.4667	128.276	80.343	26.7848	29.0598	34.9942	31.7531	74.4065	35.7184	40.8335	74.1799	99.6572	66.4581	156.389	25.7965	29.853	20.9617
BraC06g028940.1	160.933	131.024	0.071595	0.13707	98.3097	118.796	0	0.069932	158.274	174.884	91.9892	76.0445	0.149556	0	0.141273	0	0.150031	0.084451
BraC08g022030.1	49.6652	56.6078	39.2836	27.8385	52.3853	39.5081	50.5566	50.2475	68.9451	63.5533	86.7207	98.4442	47.1062	47.5798	73.7065	49.3712	50.539	58.4855
BraC10g020780.1	66.1973	120.571	82.2842	73.0837	179.145	187.292	28.3193	27.6362	75.027	26.9876	20.5454	35.3731	14.9116	10.2293	14.2315	15.6658	10.4298	21.4165
BraC03g024590.1	45.3862	37.2342	144.686	97.3088	7.88505	32.5081	34.8289	41.6364	122.77	42.8713	59.6168	101.61	52.584	82.571	37.3893	7.09574	23.6278	37.4851
BraC04g007520.1	43.302	16.4337	312.815	176.028	15.5978	16.8731	22.8549	24.7756	110.162	17.3199	54.8122	67.6719	27.0711	16.4588	60.912	7.10403	4.44576	12.7404
BraC09g033660.1	129.738	105.607	40.5239	32.8152	74.599	60.4184	12.6044	15.4941	17.5317	14.3187	17.7027	21.4267	91.4273	66.7257	98.462	64.491	59.1261	84.1805
BraC03g048630.1	12.5357	20.4357	56.3295	173.574	45.0257	32.83	23.3246	74.6135	22.3916	62.5369	61.1897	32.5021	21.2721	67.0122	54.5603	84.6774	117.097	44.8637
BraC01g008170.1	50.495	45.7776	145.776	137.955	39.7816	46.6397	107.02	87.5606	34.4084	44.3794	18.537	23.1199	45.0378	39.8328	24.8189	33.6839	36.9012	44.418
BraC09g025580.1	58.8639	37.847	3.75867	3.45928	16.3421	42.5514	85.9887	83.4744	38.7378	26.4435	168.327	120.455	6.05371	11.7845	287.488	2.1032	5.51865	6.37656
BraC08g023220.1	50.9664	49.6863	30.8721	22.2242	42.7931	51.1404	57.8591	24.3305	35.7891	11.2447	7.52814	10.026	13.7869	383.938	86.4495	25.3646	78.0561	23.4523
BraC09g000870.1	52.8953	57.3215	33.9771	24.65	51.9232	39.8273	51.0903	51.4334	81.0607	84.7112	63.8863	90.1303	50.2071	55.9706	55.6965	43.088	50.8396	66.222
BraC07g026540.1	83.8577	73.9158	30.9475	35.2022	61.9317	63.0185	49.2431	51.9665	59.3927	61.0836	64.373	47.8832	50.3123	50.1613	46.8766	52.7607	49.2272	70.3482
BraC09g071550.1	46.7868	57.3399	18.6251	20.0681	59.9146	43.399	65.2172	58.4727	69.4945	64.1876	71.855	86.3742	48.5723	76.1126	68.4728	52.9133	45.0396	48.9456
BraC10g002450.1	63.7001	61.9389	34.8797	31.2487	57.4477	49.603	60.3735	61.9788	58.9649	54.5076	70.3747	80.6988	45.2318	49.5963	65.8868	50.6138	48.0936	56.38
BraC03g059040.1	119.539	105.92	25.3209	28.6706	87.4604	75.6392	49.0988	44.2152	35.7644	43.9991	34.6016	36.0771	50.6709	65.5236	43.9683	46.3483	54.2602	54.2724
BraC02g004800.1	15.226	26.9249	180.181	125.616	21.2473	21.9131	46.5653	54.406	32.5336	34.7634	75.2216	41.8246	53.7264	79.6015	51.1548	33.8068	55.5628	50.5186
BraC06g006390.1	59.8837	54.3621	33.3087	29.6604	75.7399	66.9584	82.9632	75.5144	49.2241	48.6602	47.5847	65.1358	56.8175	68.601	35.0709	34.7404	46.5771	69.0671
BraC09g006840.1	69.6435	66.4082	46.4997	54.9862	51.3525	43.4703	59.9518	60.509	32.107	12.3512	72.0957	75.5541	33.8444	28.8758	80.5981	88.5306	68.598	53.3776
BraC03g027080.1	43.405	36.8921	90.8774	100.103	47.4981	39.8098	38.5043	37.578	39.6884	38.8041	56.1969	70.9987	45.8914	49.0042	76.7463	56.7849	78.7327	50.8492
BraC07g043030.1	35.4476	38.1596	51.195	92.0781	41.9132	61.6729	22.4399	31.6672	17.0914	27.8331	56.0088	40.0866	98.9205	65.7194	69.8454	68.5899	99.247	79.9152
BraC06g012320.1	64.9322	19.0596	26.2778	23.9098	13.8972	21.0247	31.8628	35.97	104.393	102.993	104.619	150.323	16.7934	48.1476	55.4883	57.3434	52.0276	67.992
BraC04g007030.1	49.5692	55.5022	33.0427	41.0359	60.43	108.779	109.535	105.44	30.9724	32.0366	27.8345	44.2795	35.5054	27.8258	59.2144	53.4232	61.2971	61.1668
BraC06g051920.1	72.7157	65.5819	33.9865	32.469	46.9225	55.5741	80.245	79.0818	59.5925	62.1762	40.8147	59.8687	51.9116	70.7888	43.0879	42.2287	45.3656	53.1795
BraC08g023510.1	56.5549	53.5432	74.9572	58.2897	45.9821	221.911	15.0785	20.5336	45.9793	71.8015	39.3956	23.2505	37.6931	46.6609	49.0085	45.0635	48.4179	41.4121
BraC08g016350.1	44.9009	80.111	86.9207	78.5546	52.6889	70.4726	2.02961	2.50083	67.6239	72.0612	85.5333	41.4568	53.7345	57.5801	46.066	50.5923	49.9465	52.7013
BraC07g032550.1	42.5307	50.8575	23.5581	23.3549	55.7119	39.9545	109.023	96.6194	51.2264	45.2963	46.576	74.3768	56.7386	76.4137	35.9699	40.7287	59.233	66.9068
BraC07g025270.1	47.2214	25.2065	101.669	147.744	25.9438	39.6319	102.805	99.5484	18.0491	26.09	12.6741	14.1034	64.2073	49.1413	52.4234	56.389	57.765	54.3422
BraC09g045290.1	57.1698	29.5691	101.57	278.961	27.424	18.5005	6.91116	6.30675	113.591	17.5048	56.2301	108.034	9.13008	9.01901	114.559	4.69128	4.76077	30.7873
BraC06g021940.1	2.34037	6.18837	40.0322	30.3496	5.73669	4.58252	7.37112	14.0199	2.89559	3.93074	12.0683	8.32181	115.788	179.221	174.549	67.4569	261.973	57.5896
BraC09g061620.1	27.3826	33.1474	274.409	200.762	20.0838	38.8652	7.75621	10.721	58.1884	30.7165	38.9763	72.91	40.817	43.5387	40.4007	13.8692	22.6766	18.9881
BraC02g039040.1	74.5462	68.0266	34.5979	39.4299	51.7773	61.0618	52.3623	62.1864	58.1774	60.6003	74.6051	36.6063	61.803	52.7221	49.2189	50.8656	61.084	43.8893
BraC06g050880.1	44.7091	56.5	21.6343	14.2909	54.9265	40.5086	62.2421	52.638	49.604	39.4334	68.6764	76.5956	70.9613	79.8063	93.0774	61.5677	62.544	43.1251
BraC02g002940.1	47.7656	65.0695	81.6411	58.283	74.1482	95.0038	21.6278	19.3613	68.9448	58.621	33.7505	68.3932	58.323	56.3384	63.7903	20.933	42.7037	57.4085
BraCxxg012310.1	48.6273	56.3173	24.017	22.6694	40.2467	43.6173	40.0079	34.8094	77.1495	61.9441	110.187	94.5528	60.2334	68.7912	39.6209	58.2695	50.8962	58.2852
BraC03g052810.1	98.5727	77.1616	56.3177	42.6248	89.9731	95.6582	33.5252	33.0284	196.556	46.6708	34.7217	86.2988	15.0598	13.8145	15.5759	13.9053	12.3865	27.6983
BraC09g008070.1	70.3634	66.3115	27.0138	27.9773	61.5314	57.5572	61.3623	70.9493	48.6209	54.129	42.7397	36.4819	63.6333	71.1148	55.8957	54.4077	58.5018	60.9463
BraC09g026520.1	22.7425	28.2949	71.9156	30.6294	26.0284	30.3037	105.847	140.013	103.432	80.3007	41.1974	40.5228	36.4538	57.4451	54.4315	38.4921	43.4589	37.9888
BraC01g019480.1	34.574	36.84	43.8938	35.1981	41.5006	25.8911	25.878	30.5544	72.2734	107.189	97.6287	150.498	36.4328	67.1863	39.9894	26.2315	66.4607	51.1296
BraC02g034330.1	61.6545	42.8495	118.248	72.8404	54.6029	43.2986	91.6167	78.0625	44.6993	43.2275	23.1676	27.726	53.3266	52.1624	44.6987	23.7726	49.7069	62.7141
BraC05g038000.1	12.4295	27.65	80.3209	45.4334	40.3725	33.0527	72.4678	79.1512	106.389	101.713	103.894	110.272	55.1325	68.0495	5.7383	2.70788	16.5582	26.8384
BraC09g063580.1	66.9192	72.4009	34.9296	36.4872	59.8039	57.9031	27.3609	36.5936	49.0641	54.0922	51.0074	45.1621	99.2513	77.4429	36.1091	51.4223	84.7584	47.4458
BraC05g001780.1	12.8001	18.4011	47.6485	34.0494	11.8018	21.75	154.91	147.764	111.716	68.4692	41.9641	89.811	44.9053	49.7318	64.3521	27.8733	24.9177	14.6936
BraC01g042350.1	77.745	131.501	7.65653	5.59576	46.761	61.6095	7.72244	7.80669	135.077	128.729	84.2492	97.0766	0.102359	0.057396	104.276	90.7489	0.138525	0.191402
BraC08g036390.2	59.0172	92.4557	16.9634	0.271276	0.21294	0.329087	10.9161	0.326173	112.84	124.474	107.467	98.2348	9.09187	0.259382	104.784	64.7624	90.7603	92.6521
BraC03g055490.1	58.9871	64.5512	61.8073	52.0676	55.2028	49.2794	37.8501	40.8968	58.5145	53.3777	67.6471	85.3635	51.3915	61.548	49.2051	35.9444	47.8814	54.2184
BraCxxg004900.1	51.4335	45.9294	80.2258	96.0292	31.3232	43.948	36.4532	35.7204	32.3	52.7618	28.7415	23.4266	39.6345	38.3544	71.6168	106.038	80.7124	90.934
BraC10g020480.1	39.944	77.2592	166.785	157.878	2.12206	31.7831	41.362	14.2735	28.9432	42.8431	15.2932	9.67321	87.5521	41.8668	39.2574	77.2507	30.7243	80.6066
BraC06g037740.1	84.724	104.757	62.2295	21.4819	42.463	35.7865	9.25516	11.7588	59.0951	33.9506	169.939	165.745	18.6233	39.52	60.8558	8.52809	23.2421	33.0368
BraC07g041840.1	48.3713	44.1475	32.9863	36.1198	59.7889	89.3924	96.2866	94.9102	40.0147	43.8817	32.6159	32.6427	94.5829	68.55	44.4925	35.9973	45.1181	45.0596
BraC06g004320.1	30.4423	45.8036	42.8725	34.8638	48.8989	34.4867	34.2382	41.1586	47.3125	58.8527	84.1974	54.8893	68.6285	81.6026	88.8781	72.1002	68.5014	47.1045
BraC05g032680.1	72.1955	66.9733	11.6672	18.074	67.5376	52.5428	40.3947	41.5214	69.1463	65.8888	67.0851	98.4429	49.3964	50.167	53.1418	36.8614	50.9754	71.2493
BraC07g026440.1	39.1272	60.641	16.2248	19.8263	79.9321	64.8528	76.665	63.3737	51.4326	44.5421	33.8888	61.1574	72.6726	81.3993	53.9785	49.5352	51.7118	62.19
BraC03g042470.1	31.4574	34.4861	92.1254	85.486	65.2081	48.0816	75.8326	80.623	60.2546	50.6175	36.0233	25.347	51.9372	42.211	39.9716	48.1531	46.3302	68.7858
BraC07g040570.1	100.278	75.8998	38.8239	29.4843	47.6674	92.2453	104.802	120.113	44.5387	44.4021	38.7871	37.7561	57.1025	50.466	11.5421	8.19951	41.6702	39.0167
BraC01g002360.1	43.4579	70.6935	49.7984	69.1069	28.2298	37.5992	38.245	58.1455	108.932	111.4	37.5694	14.3836	34.2431	26.6009	64.4685	98.375	39.7564	50.9561
BraC06g012520.1	59.0249	54.3479	33.4234	25.6521	56.2939	55.1026	76.659	77.3186	48.0947	54.4868	42.5376	44.009	51.7572	61.5928	64.2925	51.8583	56.4634	68.7371
BraC07g017380.1	37.4823	56.0773	11.7401	14.2466	43.7249	92.1595	107.664	103.924	22.5625	35.5312	53.3957	48.1473	73.0743	67.255	35.1351	55.1983	58.651	65.5496
BraC06g033810.1	59.3586	61.5737	27.6052	32.6169	61.5424	75.8461	92.9848	87.0845	49.753	60.3997	30.2572	62.6558	38.6081	40.4722	45.3126	49.4092	45.6545	59.0918
BraC02g045900.1	67.6697	67.7005	0.142485	0.018797	95.3149	56.4773	64.3424	51.9909	57.0956	44.733	70.3378	45.8293	54.6285	54.0031	41.4881	49.7966	52.0841	106.312
BraC05g007990.1	140.305	136.595	71.7757	61.095	102.029	99.1442	9.50633	12.9232	110.58	62.58	46.8516	61.4865	9.97563	8.33391	5.51657	6.72328	6.89061	25.5854
BraC08g017460.1	30.3657	24.0807	46.326	38.5934	40.1873	26.4187	54.7953	58.6863	116.681	92.7232	109.118	111.925	43.5711	47.7217	39.2338	21.7664	30.6841	44.0321
BraC07g027680.1	88.8663	123.739	21.0878	50.4781	113.007	103.582	59.6486	93.44	27.181	15.5524	13.9974	20.8097	32.7252	34.9671	20.8114	36.3427	60.3025	60.3043
BraC01g045520.1	45.8388	50.081	13.2699	13.8187	63.514	64.5269	97.9978	84.0698	58.6019	48.9627	42.4608	66.8295	64.9282	58.9277	52.2751	45.2888	43.7047	59.3499
BraC09g059740.2	63.1119	66.3099	61.2819	67.5273	71.1908	62.9344	77.7201	77.0529	13.9387	20.5577	19.3823	27.2989	63.3695	64.2368	54.1536	45.9855	55.8642	61.6258
BraC05g049970.1	62.1729	48.9449	121.542	131.837	52.5949	45.7749	90.9929	66.7253	39.3663	38.5239	20.0685	22.7834	40.7278	41.9126	21.1705	34.3187	41.9167	51.4798
BraC10g018650.1	7.65364	3.58	58.1896	44.4226	48.2917	44.3013	112.045	89.6068	52.3958	59.5321	37.883	45.4539	50.1562	56.1962	64.3819	61.7756	58.9051	77.788
BraC02g032670.1	56.3677	49.9953	25.3389	13.1	74.2526	111.742	90.4212	80.0508	28.3999	56.4589	59.9287	61.9012	36.5579	54.6228	40.3307	43.9434	45.9315	43.2038
BraC02g004980.1	53.6018	41.2762	11.1172	94.7103	88.9517	97.7862	63.3962	82.6279	12.3482	18.8414	66.5777	57.2035	64.5059	19.0814	64.4274	18.596	61.5751	55.1543
BraC09g057940.1	57.6205	66.867	48.161	57.2187	0	81.3127	120.98	110.88	70.9424	82.7782	50.1908	49.1652	0	29.4105	47.1975	48.0859	50.3206	0
BraC06g050270.1	19.8013	25.1995	57.6786	100.517	35.3553	41.6202	65.2527	61.9792	25.4433	42.4769	19.0483	10.4702	74.7964	59.4522	45.856	56.7197	149.631	77.0068
BraC09g017130.1	127.553	119.997	45.4156	72.2265	70.1568	69.466	37.2946	39.3379	30.8089	39.6188	53.0028	45.0644	40.341	31.5823	25.6591	50.549	36.5322	32.5705
BraC06g011080.1	51.2472	59.8897	23.7718	7.30862	69.2408	72.3727	50.5075	49.0846	51.0611	42.602	85.884	85.9567	57.5971	72.5396	57.8512	34.8178	50.3592	44.7193
BraC05g041740.1	49.0705	37.9989	147.071	148.659	34.5286	38.7606	55.3434	50.2914	43.8036	43.106	24.6647	21.4847	40.1211	35.8806	45.4899	52.7706	46.713	50.7993
BraC05g049910.1	63.5306	104.44	73.1768	61.9912	59.4754	61.2629	104.561	97.5103	2.69093	1.2066	35.1185	44.8833	72.4755	90.9944	2.42822	1.13453	41.5597	46.6999
BraC05g007680.1	63.2776	58.3764	40.3825	21.3628	44.6515	46.5188	70.9884	77.3091	68.3477	58.2677	55.8828	90.0162	40.7549	46.8293	65.4584	29.6234	33.4012	51.2652
BraC02g018300.1	9.16144	38.9839	92.3667	108.205	34.8859	44.9056	56.062	59.0202	26.4165	30.7864	17.2557	14.7067	59.5076	52.8122	99.0236	89.8888	57.7386	70.2539
BraC10g020140.1	51.815	54.1645	38.7121	39.0021	45.5333	69.5221	44.8456	53.2345	58.1405	65.8134	88.344	94.8022	41.4946	55.6355	40.2616	51.041	34.0489	35.1565
BraC02g007030.1	63.801	74.2492	46.6826	28.4609	74.2316	66.4625	70.8376	67.7552	50.2667	45.5331	39.7546	56.5475	34.1666	50.2824	47.8976	35.6617	41.1485	67.5372
BraC09g009340.3	71.6852	96.162	65.5967	66.8437	113.449	103.139	11.2983	9.81918	40.5685	39.295	21.855	16.561	76.6753	80.2779	20.4749	25.9239	50.145	51.4209
BraC08g002340.1	66.3865	38.6272	144.695	177.686	40.0724	46.4822	61.7749	48.7024	34.4781	41.9624	16.4938	27.7778	29.4368	31.7754	36.5785	35.016	44.1447	38.6326
BraC03g032450.1	14.3547	16.8734	532.903	253.088	1.76137	4.2596	7.34849	6.20346	13.3332	13.9777	33.1344	48.2139	1.24681	1.252	9.34796	0.74986	1.8734	0.669324
BraC06g036120.1	30.1138	15.5747	218.919	153.824	35.6507	35.9737	30.2325	31.7643	118.531	28.6967	20.0247	78.5516	37.8787	24.5073	64.5637	7.73875	4.9688	23.0394
BraC08g013290.1	58.5694	42.0145	121.95	132.769	38.3818	40.78	78.3295	74.5833	30.397	38.0063	16.0617	16.8488	44.5587	45.0328	38.3873	35.4578	50.0496	58.2862
BraC10g034990.1	45.8643	53.1397	20.3742	15.7485	47.5755	36.0333	50.8067	56.3603	58.7455	59.2326	72.0897	73.5345	60.3281	65.0164	73.0718	55.3644	62.1153	55.0394
BraC07g036210.1	86.8557	48.5169	11.6091	10.5917	108.674	94.5578	92.9855	89.5106	16.6218	27.8968	26.1596	15.8017	57.5373	67.2291	50.6585	42.4431	49.606	62.7902
BraC01g009050.1	48.4269	48.5965	47.6462	30.5547	50.1814	49.2068	47.9821	42.8539	104.129	83.9857	62.6471	93.5013	43.4542	63.8272	31.3339	23.514	32.2082	55.6134
BraC01g035130.1	242.858	129.59	4.17385	4.99606	200.214	163.731	29.1945	27.1261	12.1117	18.1939	9.65366	21.7351	10.9524	9.04286	11.6107	11.3364	10.3528	42.0837
BraC05g033910.1	19.1134	33.1524	134.43	145.732	38.1138	40.8623	40.6691	46.4768	66.7421	89.18	44.1024	52.986	33.3983	39.8236	23.8292	32.3527	39.9687	38.0173
BraC09g066390.1	59.295	43.645	174.404	175.99	49.7438	33.3729	13.6704	16.2384	44.0649	48.5949	11.9648	15.8978	45.7934	43.155	27.6466	53.0868	56.6247	45.5639
BraC03g053880.1	104.742	114.873	35.1146	27.028	73.5609	73.5124	44.5514	37.7525	86.0022	70.1102	30.0011	22.2533	16.5104	19.0388	65.2269	53.7691	40.507	44.1425
BraC06g039720.1	40.3714	36.5035	79.3183	61.8142	39.9598	45.4673	48.8246	46.651	152.348	73.0738	41.2467	66.6746	34.5355	28.2662	67.686	28.8274	26.7114	40.2561
BraC03g013420.1	95.6265	78.0305	58.9551	49.6318	89.465	99.1051	79.8854	71.6293	46.2795	27.3261	15.9317	36.7694	36.2209	34.281	22.4588	26.3943	28.1997	61.5003
BraC06g016540.1	32.1865	0	0	99.5172	30.7245	32.7607	6.09728	2.15366	150.757	111.955	74.547	45.3441	54.6693	46.1375	65.7777	178.597	0	25.4415
BraC05g047040.1	67.1418	68.0043	31.5657	30.8103	55.9434	59.1912	56.5872	51.6852	56.4349	63.0087	39.9374	51.5583	39.9347	48.2755	65.4391	57.9954	56.55	56.5627
BraC04g033190.1	94.8352	126.029	9.09075	14.13	58.6333	122.75	106.577	88.243	43.3534	56.3458	13.0056	56.9838	31.7606	23.1049	25.4145	27.0704	20.0824	39.0202
BraC06g007400.1	59.6223	64.1972	53.2553	43.5806	59.6944	63.0725	89.135	90.7098	65.7301	66.1497	31.3633	39.9612	53.4166	57.9118	25.5165	15.0874	35.9323	41.0111
BraC04g000410.1	56.5904	59.0852	36.0995	26.9375	59.1241	57.523	63.2405	54.5095	59.4536	51.0945	50.805	63.1133	47.0697	55.9229	53.9296	47.0168	49.3346	63.0638
BraC03g056750.1	72.7721	88.9273	13.6212	19.26	35.1274	35.4581	54.8943	60.628	38.739	7.78938	45.1846	29.8568	106.785	114.949	56.5643	55.5722	72.7855	44.6501
BraC01g045700.1	59.5943	53.3224	115.29	111.661	52.0056	34.6874	74.3556	59.6578	38.1362	39.2973	22.0697	24.0678	51.9709	53.824	32.0306	30.8486	40.2901	59.545
BraC06g008370.1	26.7474	46.1373	55.9666	54.8367	37.0462	27.1339	10.7861	11.6682	92.9148	102.482	89.6243	124.356	58.3437	67.9148	38.9788	22.4706	32.9629	51.7912
BraC02g000110.1	90.1579	76.088	62.0024	19.9549	95.0374	49.7054	45.5633	48.2055	124.19	69.6603	58.7402	148.988	12.8284	15.872	2.02518	1.01805	9.6208	21.699
BraC05g008560.1	35.6478	28.3752	140.561	153.161	37.8262	34.7516	69.9821	71.7084	29.6941	36.2994	20.8914	21.6527	44.364	42.1407	41.9749	43.4201	47.0974	51.4339
BraC06g037600.1	51.764	45.8339	18.6614	20.155	57.3163	53.5317	111.966	85.6285	46.9262	41.3224	45.5591	70.1855	57.576	29.3181	54.7242	53.1403	51.0715	56.1025
BraC01g011520.1	60.522	62.2347	58.3484	55.4618	79.3887	52.899	5.83495	3.5718	61.2419	62.881	36.6079	44.195	48.2607	54.1942	64.6428	69.9259	74.2171	56.3497
BraC07g026970.1	31.8179	53.4269	15.6193	31.6158	89.1077	72.9261	156.179	104.896	10.61	41.397	60.7861	9.04575	22.0662	18.3877	74.3221	93.9069	27.4172	37.1115
BraC02g011640.1	40.1482	47.6484	23.4006	23.4221	39.6823	38.5734	0.074941	2.14231	81.1338	84.0246	75.4357	74.327	72.8151	74.1562	57.1369	69.3428	72.3536	73.9959
BraC01g021480.1	34.1431	40.267	18.527	10.3349	64.2318	59.5066	101.905	88.09	71.0651	70.855	87.7186	78.3713	32.5937	35.5438	50.8945	41.3632	38.2833	25.958
BraC04g022180.1	56.6149	60.3499	19.969	16.5247	79.3709	80.5414	89.8265	71.7139	28.7873	42.1683	29.4846	26.8926	65.3071	64.4049	61.4041	42.6455	55.7805	56.4755
BraC10g017610.1	51.539	47.3066	7.06363	16.4018	27.5581	34.1398	24.5467	43.9154	120.605	101.05	193.078	94.6009	28.1662	32.1	26.6185	17.284	41.3237	40.5775
BraC01g044610.1	28.992	62.6749	102.038	73.0611	45.2806	106.133	31.2968	29.8205	40.1269	35.9134	64.6103	52.7493	41.9797	40.387	77.2555	53.3244	39.8474	22.2356
BraC09g012840.1	55.6879	41.4666	43.2495	38.0084	40.9312	44.8755	106.151	102.521	60.5248	61.8186	35.5766	50.6447	38.1688	39.2346	46.7625	38.7321	44.1589	58.7411
BraC08g003690.1	37.3463	56.2966	40.4066	30.3858	71.4868	27.4771	31.2754	36.6744	86.8148	71.7251	90.0135	102.203	38.8946	37.3174	61.6304	39.9462	35.193	50.218
BraC06g027990.1	40.5012	37.7492	79.0469	58.6358	44.3287	44.3365	63.9675	80.4143	8.51211	5.3596	37.2647	42.3542	54.4136	81.7954	54.8139	58.9928	70.3837	82.1897
BraC10g003560.1	65.8294	50.2803	24.7529	22.3797	56.7191	64.8861	79.9136	63.9296	45.8288	44.9248	100.899	148.032	33.0195	32.9874	33.3532	23.0069	27.3303	25.8943
BraC03g056530.1	84.3177	93.7735	22.0554	12.8898	99.9452	107.572	37.3781	32.6993	134.902	77.0999	33.4955	101.26	13.0815	15.173	17.5706	14.9929	11.379	33.6466
BraC07g021450.1	59.0349	39.2147	136.637	130.348	43.5056	35.8833	70.7982	68.2926	57.5955	57.9171	29.9574	34.9911	40.7146	41.0182	13.5031	17.3148	29.3016	36.6375
BraC04g025580.1	35.1268	40.6934	22.0479	21.7788	49.8226	46.9632	62.3723	53.3979	74.4365	61.6743	42.0929	70.7261	53.6749	38.9648	80.1048	67.251	52.4358	68.0694
BraC03g048540.1	83.826	32.1489	21.9586	23.7429	50.0721	58.2141	106.008	78.9195	53.4213	58.7865	66.6829	93.2969	35.3864	27.1147	55.7341	36.0952	32.8457	23.477
BraC06g008440.1	24.9044	9.44266	88.6049	86.2328	32.0827	15.5791	54.3579	69.3624	31.9811	36.0774	55.6593	58.3382	71.5621	63.8381	84.9919	45.6559	54.6103	54.4393
BraC04g008220.1	72.6857	53.0325	0.042238	97.11	57.6439	0	86.101	92.2503	54.6431	41.8311	28.9405	34.3576	49.4633	52.7746	42.5458	47.209	57.6618	69.3306
BraC04g033280.1	45.5932	26.0506	40.2784	48.5615	77.3866	65.2926	100.382	78.7069	38.249	56.1401	19.0792	33.4277	59.8047	56.8677	37.003	40.1513	55.7582	58.8404
BraC03g032920.1	30.0918	41.8992	65.7831	43.8889	55.5272	47.8242	37.2414	35.7426	81.0397	62.2897	51.9971	83.6772	58.073	67.9276	46.6592	23.689	37.9742	65.9521
BraC01g047460.1	39.9741	45.5428	27.4458	21.5729	61.7068	54.6984	85.9375	67.0686	38.8733	33.5261	42.8293	64.4283	67.9321	52.7941	67.5604	55.0426	50.5205	59.4574
BraC02g015760.1	31.2739	35.8977	23.0093	28.6836	45.3149	59.4377	130.773	114.848	30.5521	32.5752	36.9309	38.9562	36.6209	41.0647	80.0053	71.0004	64.0553	35.8226
BraC02g005870.1	72.3365	130.015	61.0853	90.0021	76.9034	32.0709	27.6646	22.9307	34.6332	45.7062	26.7139	46.2242	39.4826	41.8039	43.3383	46.91	39.8249	58.8392
BraC10g025180.1	83.408	120.917	87.3655	80.4051	53.4995	57.3134	82.7513	67.5406	45.116	72.6642	28.8976	10.3799	15.9423	13.0482	0.107906	23.1562	14.9013	78.598
BraC09g014500.1	60.1561	54.1281	37.5942	25.1313	63.9245	67.3174	62.9164	63.5806	71.165	52.9323	36.1394	67.8184	44.4996	40.2482	46.9778	34.5546	37.0837	68.6932
BraC09g062090.1	95.2501	82.355	34.7366	44.7348	49.2743	54.214	44.406	72.6638	57.2658	61.6911	32.3133	77.9166	44.1979	37.0627	40.0483	25.3681	33.4049	47.4358
BraC03g013180.1	22.9493	19.3129	104.822	97.3742	85.1647	102.681	111.871	101.161	0.317341	0.14848	19.4383	45.8433	54.985	39.7789	13.6175	16.0939	29.1989	69.2999
BraC08g020350.1	2.29627	5.21141	22.2079	13.2081	25.8008	0.702417	1.04585	1.39749	168.979	181.714	144.941	206.612	1.06869	6.66154	52.1513	15.2624	16.1489	68.3108
BraC03g016120.1	55.9029	65.5806	22.782	22.1407	63.1533	57.3925	56.7936	50.0725	67.1204	63.9071	35.7497	43.158	39.1133	46.3627	67.7928	57.8975	51.9389	66.5237
BraC01g003770.1	53.3524	44.7395	30.8876	28.5532	58.0834	69.7456	87.378	80.8568	51.157	47.7901	39.763	56.7361	57.5057	42.587	56.8506	38.5792	43.6225	45.1056
BraC02g009180.1	33.821	28.6749	137.112	213.267	35.7869	33.7475	52.0114	40.3781	14.4317	13.3611	11.9175	18.5048	51.0083	35.7056	34.728	53.6874	74.0417	50.1918
BraC02g026910.1	21.0966	21.446	58.5612	68.9145	30.8815	73.9834	80.6324	105.594	5.63058	10.5888	32.7253	40.0668	83.4662	65.3225	14.8305	69.2155	77.514	69.0332
BraC02g035810.1	25.623	63.2518	64.919	49.9002	8.57395	6.0468	108.665	105.366	51.4871	50.277	113.513	96.4213	26.7067	24.3871	24.1073	55.3822	31.6963	22.7987
BraC03g027680.1	27.3681	29.8848	96.9061	120.552	22.7726	18.4282	25.6368	33.4061	33.0024	51.2249	81.7671	36.0539	74.3586	81.4396	32.9558	54.721	68.3692	39.4576
BraC10g025550.1	44.3447	69.1981	7.28135	5.12912	30.2584	43.8705	46.5766	38.2295	129.403	83.6635	103.737	94.38	39.7181	36.1791	43.0252	40.1252	40.269	32.811
BraC07g028080.1	49.4547	36.2621	49.4948	39.7462	35.3712	38.5167	28.4313	33.2126	17.6349	53.4482	92.0127	64.9624	41.8434	41.9292	97.6204	82.8432	67.1667	58.0219
BraC06g045480.1	55.372	68.0059	6.91507	5.88252	35.568	32.6609	53.2603	70.5641	85.6154	82.5416	112.37	88.3133	52.542	55.0339	20.765	22.0686	32.025	47.927
BraC08g002630.1	69.6417	39.3847	147.61	142.34	38.2038	55.6007	27.0477	28.785	85.7744	27.1852	66.7228	56.7857	40.3489	21.8495	37.8055	7.56508	12.314	21.7328
BraC09g009460.1	30.9867	22.7906	98.7365	109.497	25.4393	108.692	72.4279	81.3362	50.0432	89.1039	42.1226	39.0553	33.0446	9.01823	33.54	35.0774	26.7916	18.9541
BraC01g008340.1	15.1853	20.6491	268.619	147.213	37.8043	80.5045	23.7259	24.8313	12.8948	18.6562	30.5913	32.2413	40.0213	35.7561	36.3105	29.1896	44.7937	27.6587
BraC05g004300.1	19.4838	53.8321	16.3333	13.8842	84.9717	34.7751	86.9291	78.3843	93.3624	112.325	25.2236	92.6934	64.185	67.0564	37.4404	27.5441	17.1399	0
BraC06g039180.1	31.5398	31.6063	3.19936	82.5109	6.19987	38.3769	0	0	3.31428	3.26888	51.5514	74.8831	40.0473	60.6909	129.094	101.097	75.108	192.229
BraC09g006850.1	45.773	48.4651	41.0099	24.8764	49.4923	31.018	38.7695	34.1948	70.4985	62.583	72.5668	77.1797	54.1936	57.4919	64.6362	50.5871	43.2535	57.4634
BraC08g034430.1	21.8746	23.5019	87.257	84.5705	24.0017	21.2616	106.217	111.221	64.4948	58.0963	43.1707	44.3436	15.2952	10.6734	62.6912	60.044	43.0074	41.9305
BraC08g033990.1	54.6544	49.3853	23.507	29.4429	39.9229	40.6978	39.9114	46.5315	66.3186	73.4345	64.2625	66.8563	66.7132	58.4591	51.6213	52.9308	55.7555	42.8043
BraC05g004140.1	46.5777	43.9175	20.0878	24.3962	55.4612	59.8695	57.8606	54.0788	101.462	125.813	53.4951	66.371	43.1973	38.0555	21.1281	30.366	35.4913	44.878
BraC03g029750.1	32.386	33.3319	15.3762	6.00749	44.2051	27.3518	80.6735	65.0993	61.6129	64.3031	40.1095	51.1886	82.7784	107.262	57.1857	42.0532	61.6864	49.5489
BraC04g014180.1	22.1159	32.6393	1.28849	1.38568	49.7149	33.0225	44.1878	52.9328	25.6936	35.5413	63.0643	57.567	98.262	95.796	104.496	52.7436	88.5122	63.1947
BraC09g057100.1	33.3757	43.717	20.2353	13.0461	44.4681	37.8352	64.4159	57.3844	75.1279	59.0533	58.6297	83.045	55.908	57.8574	75.3439	43.4401	47.0259	51.6378
BraC06g045740.1	44.2995	86.9346	53.4569	35.9045	84.5332	56.4708	25.0045	25.84	44.7703	65.1412	50.0554	72.9289	39.4567	57.4429	53.734	24.3722	25.9899	75.1847
BraC08g017110.1	119.947	42.7186	109.167	86.5611	32.1529	30.4139	12.6884	15.3827	81.515	17.0027	54.6217	77.6778	62.8418	36.3765	90.434	11.9949	16.0963	23.0504
BraC07g012100.1	94.0558	52.1687	54.7108	51.8784	91.3593	79.3207	2.47342	2.99093	106.599	113.751	58.4618	50.9585	45.7019	51.5656	2.22835	1.84624	27.3228	31.6693
BraC03g008320.1	15.0895	0.492781	370.979	294.74	3.62536	1.98605	4.95648	4.20133	51.502	3.99136	32.7216	30.312	29.268	15.7368	48.9483	2.29152	3.26101	4.66615
BraC09g046740.1	9.809	24.3804	84.4665	99.6487	89.897	62.1719	18.6779	15.3796	18.2713	14.3318	30.2319	22.9731	11.6645	11.3086	119.052	129.342	77.5464	78.7883
BraC05g038690.1	68.3171	28.3723	43.7885	31.7343	20.8906	43.3354	103.208	111.536	16.3213	20.3907	16.5985	16.4797	59.2653	57.0177	68.5919	60.4189	90.5316	60.209
BraC09g042490.1	6.0713	10.8248	2.89638	1.86845	10.3071	0.648406	18.4329	14.6975	121.545	59.0941	105.047	62.6472	50.7263	57.8093	214.655	66.5101	91.0612	21.6646
BraC05g041310.1	20.2667	21.8714	145.819	195.079	89.7843	95.3492	12.7792	16.5698	72.5877	95.5182	49.5813	33.7086	4.45875	10.8017	12.3891	27.4575	6.56786	5.7934
BraC03g029540.1	3.00066	12.0397	31.9681	22.6101	22.4004	7.87032	3.26274	5.32771	36.0247	52.1837	93.0839	111.316	81.5794	156.622	121.81	34.9272	53.2866	66.9263
BraC02g014440.1	42.9169	70.4714	37.2142	16.4353	61.5487	44.5517	41.0453	38.3261	60.8256	64.4505	122.576	140.448	29.3359	42.0952	27.568	25.1773	22.145	28.0122
BraC08g013550.1	54.6246	42.2096	62.2599	68.2293	46.276	55.0097	66.0581	65.724	34.8157	36.0785	23.9196	27.8082	54.268	50.5269	50.3494	51.2869	57.3548	68.2725
BraC09g009760.1	62.3865	56.6722	42.3624	39.2583	57.4129	38.5724	37.8905	43.5208	57.0561	53.0048	108.778	129.949	19.0479	24.023	26.8276	22.2308	45.2451	50.5705
BraC03g000140.1	52.9189	33.9788	178.663	214.407	28.3471	32.1809	102.22	96.7953	5.10265	5.43117	8.69942	12.3797	5.76682	4.73284	38.6261	46.7298	24.7355	22.1938
BraC04g020440.1	24.7642	42.3665	50.7148	45.8633	83.0515	57.9254	46.3922	42.0726	71.9514	100.949	42.9608	53.4797	27.6308	33.9087	50.3988	42.0162	42.5598	54.6689
BraC01g016010.1	0	112.761	3.60988	5.5457	203.805	130.113	52.7489	42.4931	17.7808	20.7758	11.261	14.5523	58.1507	56.1117	31.2563	50.0324	49.8896	52.3714
BraC01g035750.1	53.5689	55.1834	19.2242	10.6767	48.7646	42.5125	42.9418	43.5548	45.4346	34.4378	61.0573	56.8877	61.2576	66.3496	113.864	51.9018	60.1512	45.4786
BraC02g021940.1	27.203	48.0986	191.922	133.06	37.2191	68.623	11.3373	16.1317	55.1823	48.0279	43.0553	62.3301	36.2346	29.5535	58.2063	11.9276	13.5198	21.3501
BraC06g039330.1	11.7196	6.09369	99.5746	167.4	126.278	40.5092	31.1533	18.0615	6.57111	21.3768	9.57163	13.6098	67.6912	38.9441	34.7829	43.8999	121.538	53.1501
BraC06g034140.1	27.7486	44.8127	12.3758	1.79352	31.9482	87.2834	92.7313	93.6269	41.2588	29.117	40.6849	62.3036	41.1123	46.7183	77.2481	62.5464	69.3425	48.685
BraC05g018610.1	75.5862	44.9987	142.219	162.492	42.3539	48.8758	3.03036	53.2397	32.0112	35.1156	13.6817	17.315	41.3932	53.2777	24.5448	24.743	43.5245	51.4911
BraC09g009640.1	67.1593	70.0805	60.874	56.8477	68.7694	72.5936	61.6698	53.4063	20.8299	25.1879	29.4613	28.8121	28.0504	30.2159	60.9506	70.3589	56.3052	48.1767
BraC06g015390.1	39.8351	37.6043	110.556	80.0343	42.6658	43.1942	40.1073	42.1698	76.946	56.6284	44.8434	50.1945	40.2582	41.6095	42.7912	41.8075	30.7333	47.1834
BraC03g017080.1	55.0121	114.346	28.6406	33.0964	69.8992	49.9811	30.3873	31.6631	62.277	59.6121	54.4131	54.7586	41.4927	54.5544	38.4311	35.7378	41.5247	53.132
BraC06g045090.1	88.1954	62.6924	38.7779	41.7721	61.6944	60.5443	18.5897	22.8131	50.5291	55.8349	45.32	44.4015	68.8588	77.2826	25.7333	29.2291	60.5492	54.5871
BraC02g009060.1	0.942899	3.96935	9.95152	26.3464	10.2023	2.72795	11.8503	6.82108	1.60139	1.71441	6.25979	1.00663	307.923	173.087	22.1447	76.8462	220.79	22.7137
BraC03g060150.1	44.4019	70.1574	0	0.525309	23.7317	89.4191	45.8679	58.2358	37.6451	46.4929	36.6685	38.609	83.1264	94.4397	44.3853	49.11	83.5946	59.6061
BraC08g027610.1	65.4344	76.7384	27.9409	18.5008	113.361	42.2445	48.1394	42.6626	35.8626	39.9695	41.6548	48.229	45.3666	59.46	34.3326	27.329	43.6875	95.0517
BraC09g048270.1	53.9115	96.3228	43.0512	24.0747	65.4946	65.5091	20.89	32.6275	18.31	42.8229	60.0472	77.4972	39.87	66.1912	56.4624	32.8052	43.0453	65.4337
BraC08g025670.1	80.3289	73.4996	8.21863	6.45919	76.9275	64.0249	59.3689	52.3733	39.0354	39.2225	40.55	44.9286	71.9263	61.1543	44.7821	39.7575	52.0462	49.6161
BraC06g014720.1	44.7054	42.3599	30.23	30.6994	49.7707	72.6218	121.813	98.7649	68.4855	52.3623	27.5323	39.1302	29.4524	28.4744	58.1873	36.6064	36.3046	36.6275
BraC04g013290.1	3.67512	0.094125	62.1169	49.8848	37.6698	29.649	90.6311	79.1965	72.2994	67.0964	65.6687	77.5464	0.153234	1.37615	76.1788	62.154	66.6909	61.8458
BraC03g007030.1	63.3911	133.757	21.5123	16.2194	46.2965	84.9609	84.6529	124.032	6.93667	4.59912	42.4215	24.1276	40.5405	55.7431	50.5675	27.8607	37.5061	38.4596
BraC09g028570.1	2.23271	1.71959	2.35142	2.10159	1.86801	3.67327	226.471	291.676	12.5299	43.2561	168.025	131.313	4.08643	2.04713	2.97131	2.14072	3.35143	1.68679
BraC09g025980.1	70.8847	100.769	6.17439	4.01598	124.159	23.0705	52.9678	66.1208	8.67928	53.0636	46.8205	56.3013	45.9858	35.7079	48.2598	48.7684	41.0686	70.1275
BraC09g007290.1	39.4405	35.6847	80.3513	127.059	43.404	42.269	50.4102	44.0557	29.374	32.4794	30.3485	33.7553	66.2092	41.9397	38.203	56.1986	59.0283	52.3102
BraC05g043350.1	55.7592	80.3214	43.7595	73.266	48.6139	46.0913	27.8956	24.7576	49.007	52.2867	38.4964	32.6283	67.7745	41.5723	37.3705	85.2242	47.252	50.0915
BraC09g012780.1	44.7084	41.5074	50.329	59.0266	42.0375	47.7405	56.9661	57.1095	11.8897	13.024	39.59	39.5561	56.6984	58.0495	71.5749	71.0889	76.6228	64.4542
BraC04g026040.1	31.8298	31.5564	1.34531	2.04121	2.26514	1.63585	64.4638	59.0466	35.8614	50.6944	28.7094	32.3697	94.546	94.4958	67.9955	86.8445	111.905	103.622
BraC03g020440.1	41.172	15.5629	142.486	124.616	12.429	21.9325	11.0248	12.5812	125.793	27.0046	33.7382	25.7416	82.7238	61.9847	101.506	12.5299	24.5018	23.6876
BraC01g030600.1	53.3465	37.7734	156.218	168.15	56.0152	46.3583	77.1873	71.2914	34.8811	44.1104	22.7317	27.6059	0	0	33.6072	30.0774	18.6701	22.1733
BraC09g066450.1	20.5709	40.3047	26.0907	48.9306	41.7123	35.6407	23.2261	21.3548	65.9199	85.9926	71.7043	96.7572	26.9397	37.898	72.1547	71.6216	68.9909	43.682
BraC09g036380.1	21.8043	16.1838	203.538	221.714	35.1363	35.0772	59.8653	50.0734	32.255	33.7026	11.4353	14.7878	23.2913	20.67	37.3687	24.7435	25.3314	32.3727
BraC09g013870.1	63.4517	77.2073	28.2136	29.6969	18.1695	21.5017	88.0577	86.1925	72.9993	79.3307	89.576	99.2202	22.1539	27.4959	26.9595	25.1712	27.0036	16.4284
BraC03g027460.1	0	0	0	0	0	0	0	898.768	0	0	0	0	0	0	0	0	0	0
BraC05g030850.1	49.7336	46.9237	11.3956	7.46957	46.174	59.2397	80.204	72.6567	54.7351	45.3788	55.2993	65.798	101.832	87.5685	10.1731	12.9675	52.4628	37.9822
BraC02g029130.1	128.575	120.15	12.6703	10.4723	124.389	118.709	4.64239	6.40087	184.781	30.9527	25.2103	83.765	5.31286	4.15939	7.16926	6.80099	5.29021	18.0672
BraC04g004530.1	34.8455	10.1442	110.071	117.606	20.7308	28.3816	35.5753	60.6758	60.2962	67.655	86.3122	108.13	25.1261	37.0422	30.8769	7.06964	12.9745	43.4677
BraC02g027220.1	14.0752	23.1484	118.6	111.787	26.8952	15.5718	31.2882	39.6732	55.4786	100.77	77.2169	44.2933	40.0291	62.3423	23.3279	29.2296	42.4936	40.6601
BraC09g059950.1	103.074	63.8259	0	0	75.1939	68.9047	50.6542	60.5021	0.299678	0	82.6772	111.264	89.7618	143.119	3.10847	0	23.8355	19.6137
BraC05g006910.1	38.0021	20.538	318.03	229.05	61.3068	14.5446	66.3068	86.485	0	0	0	0	2.10988	10.0535	0	12.8982	23.271	13.1059
BraC08g013120.1	69.3458	82.1585	33.1564	22.8754	76.4808	56.3004	41.9706	51.6377	55.815	30.2568	48.7414	76.323	45.985	57.5084	41.988	27.5168	32.7638	44.0675
BraC07g012890.1	51.7661	52.1298	29.0111	22.0245	49.3247	46.2876	78.2706	72.6767	47.6023	48.0742	48.6281	67.4758	45.8337	41.1662	55.1385	44.6388	39.855	54.0989
BraC01g003590.1	51.4018	64.6557	125.822	156.824	6.44697	5.95122	5.65251	39.0658	36.6925	48.2841	20.9894	3.57384	82.259	70.8291	31.2412	64.7677	78.0796	1.13139
BraC03g058350.1	71.3213	62.1208	23.5788	21.2532	76.0107	68.0663	51.598	62.241	53.0015	43.9962	31.6657	41.1758	45.8661	56.9818	41.9476	36.6052	42.4256	63.2935
BraC06g042840.1	84.0148	69.4193	26.5464	44.0984	62.6537	54.7335	37.5734	63.4121	48.0579	14.6814	40.0816	51.7209	43.3003	50.4918	42.8825	41.692	42.1373	75.6424
BraC05g001790.1	46.2493	42.6021	36.9916	33.1603	30.0547	67.3311	100.54	102.055	37.9047	57.9802	46.204	37.5548	50.1442	59.7257	28.8685	33.4185	46.3408	35.9868
BraC07g028640.1	20.3701	17.0485	103.47	163.732	10.3705	4.56487	54.283	47.4801	11.3789	28.3255	47.2173	19.2985	54.7629	59.8215	127.483	73.7515	33.9423	14.9816
BraC03g036150.1	40.7078	52.253	32.4241	41.9774	47.6519	39.0007	30.6232	34.6397	55.0889	69.3528	45.8375	51.0681	50.1065	51.4852	63.296	64.365	57.5167	64.2687
BraC01g004420.1	29.6804	33.469	24.1953	24.6692	56.1072	27.9053	34.7967	34.0588	0.604936	1.1548	58.1128	75.4082	109.502	146.193	46.384	45.5943	73.3165	70.4713
BraC09g024710.1	35.4408	65.9463	96.0298	48.5634	33.5698	27.0696	49.6436	38.9277	63.6675	32.9003	88.8247	92.7337	43.6981	48.4823	40.2857	31.7937	30.8131	22.6165
BraC10g009390.1	107.554	92.3322	21.0437	15.3726	205.388	92.7961	50.3947	46.9467	15.3466	12.1621	16.2452	29.9555	18.1818	17.0276	21.3706	21.15	35.5843	71.8277
BraC03g025720.1	60.5623	38.0661	30.1689	20.6436	56.4041	58.1157	71.5052	72.0289	39.2053	46.6796	43.1579	48.7603	62.4061	62.7486	58.1697	41.9838	48.3356	31.631
BraC06g034180.1	54.2362	49.7775	29.2015	20.1754	41.3959	61.1136	145.674	120.449	38.8744	32.0899	46.1898	38.3248	47.2707	48.7419	31.5023	32.5032	31.2425	21.8101
BraC01g007190.1	51.863	52.2235	28.3565	21.3623	62.1634	55.0242	33.6964	57.6499	48.7351	55.2869	55.5808	52.4684	43.687	49.9351	55.4286	54.5448	53.3301	58.8482
BraC03g054420.1	36.7531	37.8617	58.6575	54.6977	55.9307	43.9355	43.5499	48.0363	95.7524	59.1564	88.6809	113.562	12.1182	13.101	34.5381	44.0472	29.0107	17.7333
BraC01g014020.1	52.8415	81.5959	51.4776	17.5128	53.2317	24.8676	44.3374	51.0644	104.561	91.3402	106.808	150.09	4.33608	7.66918	21.0482	7.27256	3.76926	12.7425
BraC06g049420.1	45.9178	40.0285	117.482	123.583	40.0719	33.4916	74.2282	67.6606	39.197	41.168	12.9039	18.5995	30.5199	29.0417	40.1523	40.0923	41.5659	50.2064
BraC01g008090.1	40.553	40.4301	20.3128	15.0248	37.1715	39.6681	52.9916	54.3173	66.2422	57.6972	78.4079	79.7001	44.2741	39.366	64.979	51.108	55.2444	48.1186
BraC09g041120.1	67.6679	69.0088	34.7622	35.0232	83.6241	79.2633	76.0099	64.5822	59.8416	64.3162	42.2898	71.4211	2.78936	0.082053	45.9072	33.952	13.3371	41.0654
BraC07g014220.2	32.7237	36.596	54.3612	58.3778	57.8887	66.6798	2.52399	3.65292	46.6384	56.5232	36.0568	27.1323	80.4454	68.2004	48.1058	64.0771	89.8037	54.7483
BraC01g001230.1	59.9047	63.6607	31.5582	36.0715	72.3649	60.0109	71.3995	72.745	46.3461	59.3963	52.8673	32.9281	31.9602	32.8391	42.2491	47.4617	28.7051	41.1326
BraC09g029500.1	45.6311	60.9145	12.983	9.47363	41.7583	38.9392	42.9465	69.1862	54.4989	61.147	93.969	91.7808	42.1827	56.1292	62.867	15.0821	38.3513	45.0814
BraC08g027470.1	60.0265	30.6423	103.495	129.129	38.2657	43.3969	54.5994	54.4404	23.876	26.6504	12.4644	14.6534	56.1046	57.9213	41.2327	35.2185	47.4187	52.715
BraC07g009970.1	120.093	82.7206	109.136	54.1523	60.1717	31.2622	26.7155	31.5674	66.7565	10.6559	64.495	52.8131	35.6351	23.6429	93.5502	4.75302	5.36627	8.5696
BraC06g034300.1	34.2106	19.6628	227.904	197.302	23.133	17.049	19.5052	17.2085	83.0847	17.5829	30.0562	50.393	44.961	21.4832	51.387	6.68462	10.3615	9.85267
BraC05g037100.1	77.9967	73.7512	51.2955	79.4688	32.6195	53.4641	49.5654	53.1932	37.3816	27.3654	15.6152	27.1008	58.9869	56.357	40.5358	37.964	59.3391	49.4135
BraC02g047440.1	30.311	32.7125	125.174	178.746	32.3303	26.7091	27.396	24.5182	23.5864	39.5745	23.3481	24.5595	49.0924	48.4042	41.1051	68.6986	64.2321	20.7475
BraC08g035980.1	62.9851	40.9197	44.4759	44.281	43.1509	63.1746	109.198	95.478	26.4678	27.7478	16.7579	23.6789	53.1069	40.8361	39.0556	36.4063	54.4771	58.7283
BraC10g024200.2	0	0.886501	17.1657	16.6844	0	0	86.4034	102.827	95.8802	101.544	165.813	154.82	28.1806	27.6652	25.5774	34.5843	2.00962	20.4136
BraC08g020850.1	28.4687	56.777	99.1548	45.6786	43.816	46.7757	152.487	105.784	77.9193	46.627	15.0176	52.4941	11.4834	39.809	21.5717	9.82323	6.85712	19.6881
BraC01g048790.1	22.0061	27.5148	8.27435	9.92092	36.1627	28.4397	54.827	47.5622	17.2818	20.8094	27.2949	9.84935	119.427	123.128	108.796	68.936	92.2573	56.5484
BraC09g028090.1	16.809	19.064	8.78244	19.1887	29.8937	32.0219	31.7985	29.6424	75.9192	78.7062	49.5056	35.8778	60.4144	70.7064	73.8819	83.6563	65.6182	97.0143
BraC04g020100.1	54.6791	35.049	19.353	12.6399	32.3525	29.113	72.4126	74.9305	54.3341	51.5282	62.5259	76.0466	51.2611	52.3495	47.6395	40.4166	60.8487	50.5534
BraC02g019940.1	5.96475	3.66488	131.32	211.24	16.2091	9.2555	9.64722	10.9556	6.76784	48.1919	7.73807	3.70179	104.564	83.3997	28.9292	51.7166	100.213	44.3492
BraC09g059870.1	38.52	35.7639	21.8968	22.8039	41.5211	50.1063	99.0986	87.9044	53.0682	49.247	39.2934	53.0429	55.5409	36.5098	55.2697	40.3725	42.302	54.6027
BraC06g022430.1	54.9161	49.349	132.143	77.8185	29.1396	35.3436	56.0474	42.9989	44.9759	43.6394	66.0496	35.4382	25.4016	39.826	52.3129	31.2251	21.8492	38.3311
BraC09g038670.1	48.2045	44.7755	29.6202	25.4619	57.8818	58.6032	59.675	53.7458	58.8027	60.2955	43.2698	57.896	46.8488	43.9127	56.1831	42.3305	42.9416	46.2484
BraC04g014240.1	11.2037	5.26903	208.065	212.287	3.87179	11.5404	47.5844	53.5917	141.5	30.4797	21.7491	42.9215	18.4071	13.2465	29.6937	9.91102	4.51795	10.6883
BraC03g004060.1	24.7914	21.9872	241.935	124.182	24.3256	29.5347	20.0823	33.5469	41.1839	29.235	33.5799	40.0003	45.401	49.1911	37.7107	19.5479	24.6671	34.8979
BraC10g025930.1	46.005	42.7333	36.4153	35.1247	29.1729	67.4406	81.649	60.0799	28.402	22.5494	33.8754	32.3874	49.3445	47.4826	75.258	60.0973	73.9502	53.7604
BraC07g036900.1	16.0427	106.66	36.3805	16.9071	126.099	173.009	21.4804	6.60429	16.8373	45.0964	27.6867	100.327	41.0543	8.00407	65.7127	27.4952	3.34672	36.7819
BraC01g016630.1	68.0594	60.6389	35.3718	32.2137	74.0766	48.1144	59.9337	56.963	32.7145	35.6023	14.743	19.8728	29.2751	25.5017	71.0773	62.8494	59.2047	89.1405
BraC08g020520.1	56.5045	43.5363	32.6054	33.4005	44.6974	57.0032	80.3627	76.0334	25.8874	25.9528	32.1144	34.4364	51.823	54.4814	59.1003	47.8524	60.4025	58.9025
BraC03g034950.1	43.8959	44.1086	59.2125	73.1839	11.4178	45.095	45.7796	43.217	51.8234	62.703	76.7289	79.667	70.8764	81.8453	3.58462	6.30175	42.1507	31.4693
BraC09g071680.1	46.4387	61.843	22.2918	23.9288	46.4172	37.7417	43.3506	44.283	59.7944	64.2625	60.4526	58.3468	61.3173	53.9669	45.8318	49.5548	48.4697	43.9584
BraC02g023980.1	10.8669	16.796	268.495	118.977	15.3457	27.1548	19.1665	21.1231	42.2047	49.4256	48.7131	57.2609	28.6019	32.2694	34.6609	20.2859	27.6174	32.7773
BraC05g009140.1	49.5081	36.2957	115.779	125.034	32.6792	37.413	72.8134	58.2332	36.7314	37.094	11.8069	14.7015	43.2177	32.0745	38.692	45.8268	44.0942	39.4504
BraC04g007010.1	45.0355	29.2445	72.4189	98.24	37.3875	61.1945	53.2944	37.4255	19.1605	34.2691	20.4738	10.7683	54.386	48.5715	35.6427	76.1302	78.5005	57.8395
BraC02g034220.1	46.219	41.7337	45.5904	42.7657	41.9747	43.9564	30.7068	28.2547	45.5737	62.2024	38.3074	29.58	73.1315	69.3581	52.6758	50.8257	74.4468	51.9798
BraC04g023560.1	41.6116	44.7128	28.1982	27.9327	31.0906	18.2935	23.3728	24.4578	75.6249	98.2673	54.9277	56.2157	49.1251	63.612	53.8957	48.5474	49.3645	79.9463
BraC09g047080.1	51.4826	0	146.824	131.258	0	0	0	0	0	123.052	113.474	126.356	0	57.6528	0	0	45.0179	73.9074
BraC10g030120.1	48.3335	40.2971	48.0492	55.9157	35.5369	35.7521	63.7939	57.8813	28.0307	37.7776	15.8812	18.5131	75.1245	62.1935	49.1725	56.8801	64.4134	75.1686
BraC01g011890.1	62.9798	77.0119	76.962	111.25	48.9223	40.6901	9.96989	21.4525	53.2341	36.5	56.8685	54.5755	62.0241	30.9581	69.0782	11.371	10.0772	34.3081
BraC02g008540.1	35.6655	34.2405	41.4764	44.0118	55.1939	52.1748	56.0095	50.8583	38.6572	40.4693	21.2749	20.4648	81.2569	79.246	35.2971	47.2029	77.9253	56.6268
BraC03g006310.1	48.366	49.2284	28.1472	29.7857	60.8032	87.1115	80.2473	73.6626	51.6748	53.4127	32.6938	43.0051	45.7613	39.3654	34.5176	32.0141	40.0593	36.8637
BraC05g040430.1	64.6289	57.0915	33.6376	33.1518	74.0828	62.6854	30.1093	28.9473	47.6105	50.7885	31.6413	44.3504	52.1953	57.8214	52.753	40.7848	48.5923	55.1378
BraC05g014560.1	11.9992	21.5983	135.858	151.114	62.471	9.4041	19.5805	19.2063	42.4403	41.0604	54.1202	63.2521	16.5848	14.8183	58.9735	42.6634	25.7137	75.0013
BraC09g005580.1	79.9742	79.8336	9.44347	9.4413	49.7497	57.786	75.6128	80.7972	17.0407	18.8726	75.3129	42.5028	29.2509	37.3414	48.2183	71.1757	38.5203	44.0064
BraC10g015100.1	47.8006	12.9063	169.508	184.755	42.0944	14.7128	60.1952	60.3088	30.7623	33.5435	15.632	12.6649	22.8109	28.1281	32.8501	23.5122	34.0359	38.2794
BraC08g010610.1	80.0106	81.767	10.7324	7.69451	49.9748	41.1871	36.19	39.4594	75.2801	97.1912	57.3445	81.3436	26.4985	40.2609	31.0562	26.6967	42.1542	39.4747
BraCxxg006520.1	99.9634	75.4921	5.34246	2.96798	52.5673	76.7035	73.3157	52.9748	6.06559	6.12618	9.62468	10.3702	77.4316	92.5044	56.7062	34.9743	63.7338	67.3994
BraC09g007390.1	32.4508	27.7457	7.81638	5.74007	35.5675	35.3912	54.0003	56.4607	34.3887	32.6353	47.4011	43.1683	113.474	92.1608	64.2343	47.8473	78.4958	54.2876
BraC09g039190.1	56.6774	60.168	58.3394	50.7789	53.8786	55.2821	40.0244	39.291	59.4876	51.6022	69.0991	78.9768	25.1428	31.4323	36.4238	29.7998	29.0236	36.9619
BraC05g003750.1	41.865	54.2276	21.1767	18.2445	52.7528	50.4421	80.4938	71.4168	59.9379	59.1459	42.543	62.0883	41.2936	40.9531	44.3962	35.5519	35.6371	49.7543
BraC09g002840.1	52.0725	73.1357	15.4873	23.1519	50.8692	47.5343	43.9014	41.0829	60.4823	60.221	40.4736	49.6532	50.0404	41.0374	61.6165	60.252	44.9766	45.9188
BraC01g019860.1	39.0846	54.1526	39.7665	27.6576	68.837	43.6228	29.9678	37.6146	59.4279	79.4311	52.6097	37.3196	49.1749	54.5693	40.3145	46.5049	45.1787	56.6412
BraC03g023300.1	45.0236	38.1709	93.2801	118.65	44.6525	56.0465	28.1546	43.4066	32.8246	34.4181	33.4498	20.2569	43.1297	32.5792	39.4133	62.85	44.2285	50.8965
BraC06g033720.1	33.526	30.325	61.3909	82.0033	34.3306	35.5946	71.4197	61.2873	47.7752	58.6047	41.712	49.146	30.3328	25.9654	55.1565	56.8068	43.9815	42.0534
BraC09g045940.1	17.8095	7.40521	257.134	172.252	5.99241	8.76323	13.145	11.1939	111.562	17.3307	39.7156	39.9786	53.725	34.1788	51.8318	4.13109	8.15404	6.41328
BraC10g017170.1	51.1964	46.7964	15.7401	14.2059	47.374	48.8351	49.188	44.9264	45.4785	43.9339	39.7997	52.015	67.454	65.8118	55.8618	50.3143	57.2625	64.1531
BraC02g032910.1	47.6591	51.609	6.90461	5.6118	29.1457	22.3463	103.434	100.305	45.8333	54.9356	18.3184	19.8879	57.863	52.6682	50.3047	55.9175	60.9665	76.4063
BraC08g029570.1	33.3434	20.5172	153.03	194.888	20.6298	35.1815	63.889	56.8849	29.7655	36.3698	13.2521	11.7546	39.4584	29.8103	23.4818	23.3362	37.8644	35.9782
BraC07g040230.1	83.4689	84.1786	54.6435	40.1924	51.6196	88.2151	48.6426	37.6692	50.4025	70.1832	31.03	63.4196	22.7629	24.9296	26.7247	15.0559	21.3707	44.6024
BraC03g005740.1	45.3241	50.9115	29.9052	32.3901	43.4033	46.0833	34.3845	36.6179	63.65	65.6781	69.9715	62.8455	56.805	47.0874	45.6796	42.2936	42.9879	42.9456
BraC03g013020.1	57.3557	43.6299	119.856	109.88	34.3819	36.7278	63.8561	73.4848	26.343	31.5948	12.9805	16.2159	23.5773	31.3922	53.9147	35.648	36.646	50.4849
BraC09g002910.1	55.5108	30.8636	118.231	141.249	37.926	30.6363	62.0784	58.3842	32.0864	32.8981	12.2889	12.9258	30.9255	28.0883	45.9775	42.3606	40.4717	44.6303
BraC03g035320.1	48.902	47.7604	28.0593	22.9454	56.5845	56.8737	62.7489	59.0966	60.8283	61.0906	51.2399	57.6344	53.2507	34.9819	47.7066	29.9278	32.3123	45.4252
BraC10g033540.1	45.0288	29.5051	50.9359	39.2082	37.4764	41.3945	61.9881	57.1995	41.9426	44.5099	14.2229	17.0896	68.627	59.6987	60.3564	52.3441	65.6494	69.9502
BraC06g020060.1	10.7045	11.1718	6.12801	2.50587	10.1976	5.04574	109.16	117.958	131.229	115.441	141.589	158.974	5.27436	6.27115	7.43534	5.12951	10.1018	1.18694
BraC01g001860.1	170.343	224.353	21.505	6.80236	30.2132	61.8911	18.0733	14.1032	80.0644	63.0359	25.5175	18.5737	7.0404	4.63613	85.6847	8.49783	8.11656	6.80808
BraCxxg002240.1	76.6179	98.2911	53.7271	52.6345	97.2653	77.7931	72.7842	79.0927	32.0176	31.8803	55.4978	50.0153	16.7272	9.39218	10.4213	14.1729	12.5099	12.8026
BraC03g018360.1	43.2625	30.747	161.496	174.117	31.5001	34.6084	58.4498	54.5861	16.388	21.5722	7.95289	9.66126	34.5057	32.4109	31.059	34.9338	34.2227	41.1996
BraC10g017560.1	69.3521	64.6012	69.6189	61.0901	86.7545	64.4587	74.1371	68.4363	0.276714	0.330511	29.7699	34.9822	65.7789	79.8227	1.86555	1.33956	39.8266	40.1921
BraC05g046200.1	38.417	66.9941	18.5116	15.123	43.2084	41.2492	45.4767	46.4128	52.255	54.104	74.4976	98.7208	59.2564	46.8443	47.9811	33.4382	35.7181	33.5507
BraC05g048570.1	18.2228	31.1321	118.923	80.5254	46.6139	31.6	43.562	45.8064	70.3127	85.7094	46.4261	55.8097	50.4427	58.1615	4.3144	2.43517	32.2573	28.8456
BraC01g025070.1	40.2599	58.4886	21.6952	15.3237	51.2271	46.6935	40.2783	35.3623	75.9607	75.0662	46.9273	59.2388	33.087	44.8867	62.2961	51.6336	46.8369	45.6366
BraC09g026700.1	31.7161	77.7062	6.97111	7.50848	38.5558	35.9043	40.1007	33.6314	10.4505	24.2801	13.0645	23.561	97.9377	110.641	95.7032	57.7659	66.5034	78.4665
BraC09g060320.1	39.0105	63.6049	100.676	71.3155	32.2054	35.9014	53.8201	84.1201	78.7781	74.3839	55.6018	58.706	12.4136	24.3231	8.94094	11.4326	24.3436	18.8709
BraC03g031130.1	3.685	5.64163	15.11	11.0474	14.629	1.5227	14.4779	19.1107	165.467	146.575	89.3441	117.659	44.3247	77.5891	58.1054	13.7606	19.1443	30.2073
BraC02g003890.1	5.81929	82.0428	4.98115	4.16838	6.28975	25.9563	3.1488	4.74331	55.3903	3.62606	76.165	120.297	112.473	180.855	0.670485	22.1241	29.8161	108.12
BraC09g045440.1	74.7766	79.725	62.1355	44.6132	109.04	55.6687	18.3349	26.6072	24.2538	26.1161	47.1877	61.9019	42.9046	24.374	48.8973	16.0229	17.7309	66.0594
BraC04g031390.1	13.0942	25.5135	40.5219	41.9156	26.1888	11.8636	17.7032	23.2332	149.778	189.685	75.3422	55.55	4.90595	12.4589	24.2442	37.6293	13.9532	81.7389
BraC02g004490.1	90.644	44.7096	14.5455	15.129	66.0228	123.341	74.1316	76.6675	41.2262	45.4335	46.6104	48.6796	23.0419	25.6609	26.7222	22.0351	27.3152	33.3342
BraC09g058530.1	20.8242	20.58	148.991	144.806	25.5879	27.8775	46.2824	45.3347	24.7998	24.3781	6.12348	6.70258	46.0592	41.2672	48.8509	58.8915	59.3332	48.4268
BraC05g019940.1	7.32995	6.06275	70.1546	91.2503	44.8958	36.5754	64.0616	66.7865	38.3335	53.2688	48.1657	31.8558	92.7664	88.9635	6.80194	4.97662	50.5398	41.8355
BraC05g002210.1	1.79469	0.872732	137.345	209.304	3.57315	6.61384	18.1848	13.9859	5.86952	12.6602	4.16614	2.76097	117.655	90.1913	17.091	62.6485	98.9001	39.9792
BraC01g013490.1	65.1907	58.0586	66.7635	41.648	38.2323	42.2214	55.2819	51.3106	41.7148	57.2272	17.4642	25.2156	58.2929	55.2458	27.4177	31.1266	45.271	64.9249
BraC04g032260.1	52.4905	58.7609	29.5004	24.509	43.2727	39.0757	44.3507	46.2941	48.9418	61.3293	54.404	51.4074	45.3353	60.4586	43.1659	46.6901	38.4412	53.8562
BraC03g019050.1	142.297	79.4614	132.391	83.5989	83.0727	29.2897	3.16008	3.39077	69.7173	33.3898	37.0581	61.4017	26.1432	2.08053	36.2737	4.02267	3.62988	11.8693
BraC03g011320.1	53.2362	36.3063	110.276	116.553	43.4656	41.2283	63.0228	58.8674	31.2415	33.2941	14.842	16.5916	36.014	34.6696	32.6323	30.0361	44.3875	45.5089
BraC06g037100.1	41.9863	32.1466	78.8879	75.5884	53.5708	42.3621	31.9642	35.2639	50.8844	67.0039	43.3428	32.6608	39.7401	56.5896	24.2302	29.318	39.3869	66.5102
BraC06g017500.1	33.9305	17.0109	104.666	94.254	12.0903	52.2554	33.9872	85.036	97.5662	107.831	6.53839	20.9967	13.1739	21.788	24.3283	31.0407	46.0917	38.6809
BraC01g008440.1	1.496	84.9047	57.9468	88.9469	2.10561	3.09694	14.0409	14.9967	45.7282	12.5206	15.2468	15.8588	92.8003	77.1364	67.5226	84.807	82.4864	79.3496
BraC09g027590.1	49.4005	71.5996	44.4123	30.8641	89.2189	78.6046	52.4021	52.6575	49.8875	51.7613	47.2226	69.0115	28.7804	44.8947	18.3199	3.18415	20.7613	37.9197
BraC07g025440.1	36.4352	60.5768	31.5077	37.1333	55.143	51.2216	26.4248	28.39	47.6592	50.9646	46.5396	49.5367	54.839	49.9599	53.8233	49.5418	55.504	54.0978
BraC04g004260.1	2.34592	3.77452	92.848	50.2716	6.64861	5.94145	131.139	143.59	93.9923	60.0883	6.20294	5.10042	14.1879	36.949	79.806	63.1184	24.242	19.0193
BraC07g041190.1	84.0987	109.467	34.6957	19.1393	78.4853	109.735	41.7086	41.6143	64.8584	42.5635	20.0782	32.9402	30.3532	43.1008	11.1077	14.1217	22.2713	38.1671
BraC04g029570.1	48.83	34.8493	47.5913	36.7885	36.5291	31.1754	28.2425	38.5175	57.9902	68.256	79.8988	112.381	40.4369	44.095	37.3489	22.3131	31.8311	41.0421
BraC02g012960.1	56.106	31.6278	141.945	143.3	42.265	26.4123	45.5458	54.6957	23.6909	27.0086	14.4471	19.2002	27.0263	34.71	31.362	31.1369	31.798	55.4639
BraC03g055100.1	55.6079	46.829	106.046	87.2368	79.7457	72.1963	0	0	28.7519	28.0103	15.0448	20.4317	45.4831	62.5587	70.9303	42.0867	37.6764	38.8348
BraC02g033820.1	35.2851	37.0139	66.8282	80.2115	45.7321	40.148	13.7967	14.6661	56.6932	63.8621	41.4569	42.8444	65.2303	40.6296	30.0493	49.489	61.1983	52.1521
BraC09g059220.1	7.65339	8.9668	21.1064	26.6993	24.4407	16.2039	63.9256	67.719	20.4048	29.7448	55.8656	17.9934	112.982	95.2804	78.9885	91.6233	79.0967	18.4629
BraCxxg002790.1	0.830491	0.369624	94.5463	101.069	13.4253	6.22794	106.659	166.025	192.817	82.2572	23.331	16.1892	7.66364	9.81442	1.66399	2.27372	4.36497	7.28159
BraC09g009280.1	82.0781	74.5971	40.8316	40.7506	69.4779	70.0222	38.0926	39.4676	48.5564	47.1367	50.7067	50.6647	32.8916	27.385	30.8626	25.4916	29.1276	38.6359
BraC03g023720.1	17.0131	34.4596	106.922	84.1273	43.2843	41.28	57.6207	39.5887	46.8844	43.9732	20.8401	60.369	34.0788	42.5673	40.4735	35.4776	47.4287	39.9941
BraC07g009210.1	30.344	31.1404	80.131	84.0746	53.5418	61.2758	36.5826	31.8088	27.5536	43.4887	34.3987	74.5392	69.694	53.9191	27.4735	26.7079	30.2001	39.4865
BraC09g010840.1	37.8148	34.8457	70.2053	40.1279	29.9431	26.0493	0.008905	0.00181	36.5803	34.92	49.5494	54.6711	67.2219	84.1739	73.5689	52.3806	70.7942	73.5005
BraC07g033010.1	54.46	33.4675	80.1101	81.0011	38.0294	37.087	50.22	61.062	47.0037	38.7867	35.6871	39.9523	51.6095	56.1309	26.0289	22.0954	39.6314	43.0366
BraC04g032980.1	22.3739	22.2365	19.5037	21.271	15.3589	20.3957	34.3155	27.0516	91.705	102.374	63.3207	64.0099	70.6084	70.3928	33.0868	34.9278	59.9549	62.3313
BraC04g022980.1	31.1094	51.4934	7.04303	10.0384	27.5185	49.871	149.757	119.924	15.038	39.139	47.6266	12.6825	48.6461	70.8829	42.4633	44.3797	35.5785	31.6975
BraC07g011970.1	30.4665	25.4169	58.6315	47.5752	41.615	57.3802	93.4402	83.6293	42.9241	42.9562	32.2408	35.6388	28.1158	38.9398	56.5129	44.9111	41.1062	33.0998
BraC08g018970.1	19.9147	17.4469	8.02256	4.7147	22.6499	13.6992	45.145	39.8415	57.0313	76.9423	50.1181	49.1786	83.3854	88.1281	46.5099	54.2502	82.1025	73.6321
BraC08g019530.1	42.3133	25.2549	118.727	123.167	20.1846	45.1547	91.4341	80.9012	32.3021	38.6658	16.3741	18.8705	39.3323	34.3775	16.4366	20.9128	30.4455	37.2825
BraC08g023280.1	42.4385	41.9462	25.8582	20.7589	54.3341	58.7402	72.9799	73.5353	32.9348	37.1042	35.7511	39.2018	49.3468	54.6782	54.7662	40.9962	50.6139	46.0551
BraC07g035820.1	53.7372	41.684	27.8566	23.8079	39.3524	41.6217	76.0133	71.5984	73.7509	87.1176	50.6024	38.9023	40.2325	46.0241	32.3738	34.052	29.9903	23.2055
BraC07g020670.1	52.599	53.6398	34.8381	17.353	81.3591	38.4822	54.2331	56.4859	55.7729	57.9487	43.5318	42.9785	41.4053	39.6618	34.9441	31.2125	33.2868	61.4504
BraC05g020880.1	70.5266	74.4915	18.2069	19.9281	54.916	76.8694	79.0214	79.8348	31.3719	47.8273	37.4766	17.4231	38.7079	39.9552	33.44	42.5634	37.3345	31.087
BraC01g012960.1	20.8306	25.4593	150.494	90.8393	11.8486	73.2079	63.2316	121.313	82.0231	93.763	23.8614	15.294	3.75496	3.32929	21.7114	14.575	5.29522	10.0128
BraC09g046520.1	30.4107	0.01226	17.6434	15.1694	55.0381	34.0398	7.37237	0	100.331	84.1671	120.655	118.031	49.0357	38.2654	50.1414	39.2201	27.3358	43.4161
BraC08g031120.1	56.3474	55.2492	102.099	99.354	53.1706	50.2401	45.6676	43.8243	29.0044	45.0704	12.4286	16.1091	46.0642	48.7668	20.3124	9.42909	39.1419	57.7929
BraC07g042550.1	3.13846	7.81835	2.85828	5.85004	22.1546	13.5815	18.3593	18.4928	145.091	180.784	140.475	177.029	17.2339	18.0891	9.31535	5.50692	14.0437	30.0661
BraC04g029740.1	60.932	83.4874	33.7772	33.7859	48.1125	52.4382	56.4585	49.2727	51.7073	57.0867	39.1792	25.4105	31.1126	32.9037	43.0531	48.2261	28.6236	54.0662
BraC10g030090.1	43.2025	11.2396	37.6034	40.5329	49.4404	45.4136	78.966	84.2255	17.1019	19.3373	33.2366	19.5858	55.8582	56.9634	40.6303	63.0086	63.0345	69.8439
BraC02g023030.1	26.271	13.0553	118.599	121.968	14.9364	67.6801	78.2147	69.0787	49.3487	57.2325	23.3496	31.0141	38.7207	16.8161	44.5824	26.9294	18.6462	12.142
BraC09g063640.1	19.7558	152.022	12.5315	11.3488	120.77	121.181	79.366	60.84	34.9929	0.45298	16.4211	16.6883	9.89471	7.45307	11.125	31.6313	9.99133	111.794
BraC02g015700.1	46.0508	56.0195	20.938	20.6062	67.5367	51.3408	53.0668	49.8094	46.3565	46.1928	41.865	52.782	42.4798	41.8542	53.8162	32.9018	40.2363	63.8896
BraC04g021990.1	95.1626	58.7855	36.5379	20.2552	58.9298	114.567	85.2886	91.3224	22.9488	38.5362	6.79432	25.5085	23.8085	31.8318	21.3994	26.5821	27.7655	41.4081
BraC03g002740.1	76.84	65.9519	13.0361	28.6205	28.9779	64.0476	62.9812	48.7653	21.395	55.4198	31.1278	28.2619	75.8246	24.613	64.2464	46.179	61.7783	28.4476
BraC01g045750.1	57.8504	59.1089	26.8843	18.1438	65.7767	56.6228	57.5597	53.8144	46.0555	41.1855	40.6019	51.3682	47.9102	48.1177	42.0525	32.0431	37.4058	42.771
BraC05g009470.1	40.5002	35.148	75.103	95.8739	28.8062	38.8778	76.7906	69.1983	26.2447	33.4845	10.1519	12.4015	48.8825	44.0795	41.8519	42.7997	55.8042	48.6331
BraCxxg003960.1	3.74331	0.159507	331.668	233.468	9.66804	12.7225	6.67382	6.64686	34.4255	20.6827	26.9331	29.1465	44.8357	39.2763	0.862246	0.14806	11.2898	11.1829
BraC10g003730.1	80.0803	91.0347	26.7608	20.7065	60.2746	52.1263	34.096	42.7067	35.1857	39.9959	51.3122	32.2337	46.0395	52.65	36.798	35.1831	38.4493	47.0841
BraC09g013990.1	60.557	50.8037	33.1026	25.2891	67.7614	49.2215	44.2937	45.1709	48.7088	45.0789	42.6006	65.8633	43.6355	36.1729	42.4005	32.1869	39.6623	49.4645
BraC05g015720.1	54.277	21.544	2.53631	4.08201	26.2308	46.9876	46.8313	52.6099	22.2564	29.8457	45.032	6.67609	39.5929	39.7158	178.672	80.7667	52.0568	72.0445
BraC03g009660.1	69.2665	68.0181	39.8558	24.5846	107.027	59.126	61.5587	72.2646	50.9999	45.617	27.7511	36.2612	20.1229	28.6091	29.0129	24.4042	30.5642	26.382
BraC01g003140.1	1.2741	4.43708	45.7266	16.116	6.78918	5.73487	208.189	283.513	103.715	51.8999	4.92982	4.39358	4.70025	20.0705	39.8519	8.89778	2.268	8.56933
BraC03g010400.1	8.33106	67.033	0.201452	0.239999	6.77234	37.5223	58.571	82.3044	21.6268	14.7618	27.8032	3.26432	117.137	123.316	24.1225	37.2788	87.4274	102.763
BraC09g070370.1	64.0609	66.0495	78.8722	57.0946	34.2783	24.1532	27.5454	27.3165	52.7723	43.1172	105.881	51.2274	21.749	25.9003	26.0404	40.4959	25.7268	47.4459
BraC07g021680.1	12.4182	19.2665	62.0243	65.0452	26.0601	32.4313	38.8961	23.9453	20.1932	40.315	15.5694	12.4185	104.396	91.8129	88.0564	96.2399	2.08694	68.0224
BraC05g042630.1	95.3744	93.27	0.201206	0.521465	0.059915	0.098816	46.1554	49.2341	91.5761	90.9456	96.7989	83.9541	65.1394	62.2655	0.35272	0.032549	22.3837	19.5672
BraC02g045990.2	54.7128	66.6868	14.2335	8.29868	44.7638	35.0172	19.8964	18.5087	57.7517	46.7657	48.1468	49.6125	50.079	69.0208	78.855	44.314	45.1056	64.8591
BraC10g031540.1	85.9914	123.594	1.52551	1.39416	77.3423	35.2902	84.8787	61.3329	59.8523	63.8817	25.1228	41.5239	11.9287	7.85479	56.9944	9.66779	17.2507	51.1041
BraC04g003070.1	9.18057	50.8418	33.1871	15.8567	25.9552	7.54071	12.4573	17.3883	127.877	118.005	105.789	80.3445	40.3971	83.3958	35.8302	11.7095	19.9427	20.492
BraC04g012060.1	27.4344	30.8373	23.9863	14.9125	28.808	26.3927	28.4035	33.364	51.4228	48.504	86.6118	82.1457	77.7081	84.3659	41.9193	36.3646	58.0192	34.9352
BraC10g017090.1	69.2383	71.4354	58.026	70.9932	63.3143	68.5725	32.234	39.0438	49.4029	38.5551	58.6593	73.0714	17.9233	22.8784	15.4677	21.3895	21.3062	24.3774
BraC06g000890.1	33.2752	96.1372	111.202	107.416	48.8366	58.1615	57.8563	20.2626	13.197	8.77907	5.9962	2.38973	78.0167	7.43258	31.9349	54.1853	34.935	45.7694
BraC06g019260.1	12.2874	17.2475	16.5877	22.4602	17.421	16.8957	63.529	66.0218	60.1928	64.8298	15.5796	10.8347	105.086	98.1032	70.2062	45.9298	71.4959	39.6216
BraC05g047100.1	32.0274	50.6534	42.5745	38.34	63.4472	49.3308	1.70331	5.57801	96.7839	72.9187	44.7638	56.6487	41.9399	27.643	63.903	40.3128	43.8364	41.721
BraC02g022520.1	44.6697	35.3863	109.388	116.981	52.5017	50.3896	48.095	43.3215	18.2665	22.4522	14.3642	24.2979	42.7346	45.8918	30.3657	30.1563	42.3954	41.4088
BraC07g000290.1	31.1884	25.4002	93.3568	69.7725	36.025	42.1775	39.3334	38.0309	45.1101	47.1704	51.0935	57.8365	41.4356	41.0691	38.3111	35.3283	43.6574	36.4288
BraC03g042450.1	40.7684	62.2757	13.8104	26.7745	63.0228	65.7422	56.9319	45.8308	34.3033	33.4539	18.159	47.6486	61.4399	36.3808	59.4599	41.7026	33.0545	71.119
BraC06g043240.1	29.7993	29.2534	25.4459	32.4346	30.417	54.6297	41.3435	65.5044	27.4983	8.55042	22.267	16.77	75.9116	45.7539	76.6374	91.7034	78.4325	59.0354
BraC01g042700.1	1.312	2.70061	5.28242	12.768	11.1687	5.93881	12.1187	14.9074	18.1213	100.941	28.1296	10.2138	211.094	133.932	48.9564	44.5539	103.18	45.6413
BraC06g007220.1	2.66812	0	84.6226	43.1204	2.5408	6.59213	91.9737	95.3772	29.6618	51.7201	41.0024	16.0298	40.7268	71.5578	51.1102	103.878	65.0766	13.1333
BraC04g014140.1	169.613	17.0026	42.3658	43.4723	45.9767	20.5192	12.1119	9.74168	41.9559	24.3201	169.543	54.4884	11.1496	6.56561	30.0474	4.32464	94.0804	12.2936
BraC06g040680.1	21.9485	34.9458	96.678	72.1585	9.31071	42.647	16.1033	17.1662	29.5532	8.91902	262.936	93.4514	23.1379	20.5027	19.6008	11.6528	15.4938	13.0077
BraC08g019160.1	0.757184	11.7398	88.2208	74.0141	27.1489	29.0175	66.7195	63.2986	42.3852	51.6687	33.6804	36.9449	39.6387	51.0639	34.0333	39.5066	54.646	64.4971
BraC10g003610.1	8.96725	8.12132	16.2871	14.0428	50.9024	24.6074	29.6388	25.4414	18.5492	13.0095	27.1603	66.063	108.936	118.886	89.7013	67.2432	99.2422	21.7857
BraC03g017220.1	27.4953	34.3491	68.043	66.1714	52.2534	29.4412	27.3936	30.3225	60.9727	58.8243	58.3289	71.9274	34.1994	33.8988	41.2247	38.3361	39.4158	35.8398
BraC09g036500.1	1.87155	1.8392	211.703	216.377	52.9553	47.68	92.3577	95.7731	1.43621	1.69272	32.3843	37.3825	2.71004	2.0857	2.81163	1.38137	2.55373	2.38293
BraC07g025390.1	46.8064	36.1557	21.7358	21.2697	55.4555	53.5262	58.8484	50.4524	45.2	47.9954	44.5214	51.4426	57.0889	40.674	52.8289	38.2388	38.4293	46.5072
BraC06g010640.1	31.9779	45.853	16.5369	8.15964	78.6389	47.6286	75.6173	66.3558	72.78	12.2623	11.9024	19.9914	48.6389	54.8276	71.0098	51.1609	46.6392	46.0111
BraC01g000350.2	47.6903	36.11	63.8066	52.247	32.0129	58.5409	37.0825	79.1719	1.81117	5.44601	12.6925	8.62639	94.6597	126.971	22.6339	13.9982	82.5658	28.9361
BraC03g026670.1	26.7043	25.94	58.4047	70.7164	25.535	19.7218	29.5293	31.797	51.5625	55.2422	56.3364	53.1261	53.4218	48.5289	46.4552	39.5443	64.1359	48.2233
BraC06g020320.1	34.3408	79.8233	6.46377	5.2946	32.755	33.4938	33.0452	33.3884	44.0553	70.9645	64.6252	29.8534	6.89526	7.53366	92.188	135.616	65.125	29.2855
BraC03g033810.1	23.0107	25.0606	13.2327	9.44364	26.6671	29.9567	81.4964	49.3523	96.4766	63.1854	19.9672	26.6402	81.3525	63.8882	67.0381	50.9891	57.5398	18.9091
BraC03g053230.1	40.2859	41.1618	89.7876	65.6452	40.6689	39.5236	2.60549	5.29175	67.019	42.4672	65.4668	43.0067	5.93796	10.528	75.3883	80.0694	43.0177	45.7441
BraC05g028100.1	21.1307	23.5034	123.293	117.648	25.3634	47.1404	16.6419	17.2971	30.6295	54.9847	46.0609	67.2384	43.2645	25.6395	48.1854	30.1437	31.4058	33.5317
BraC05g000520.1	45.2994	64.7314	13.3619	9.70846	86.6405	55.914	35.1718	32.9161	36.9675	43.315	29.6946	38.6547	53.484	90.8129	37.3304	34.9572	42.3437	51.6039
BraC02g043140.1	68.5445	84.2322	28.5414	17.3664	93.7695	85.9269	37.7794	45.6653	30.3278	38.7934	44.1958	77.4764	22.9146	20.3012	27.6624	15.962	19.1555	44.2721
BraC06g034150.1	132.624	69.5633	12.0815	7.42088	48.8019	128.462	12.6652	12.1873	91.2686	33.7893	70.2134	164.251	2.21442	2.45328	4.08502	2.9043	4.15926	3.46436
BraC09g029230.1	59.0411	45.209	26.6624	24.8935	41.0997	47.4388	40.4881	40.6898	35.6753	44.1355	37.1689	29.0679	46.6176	54.6205	61.4894	50.0778	52.546	65.5641
BraC09g069260.1	55.3171	59.4993	54.0365	61.5385	35.2696	48.7463	27.8628	30.0804	28.1795	32.9164	55.7919	54.5504	49.6877	47.456	41.8554	26.923	44.6266	48.0991
BraC10g032670.1	23.5924	49.3505	30.9824	11.3144	50.7292	43.5172	81.0752	73.2482	20.111	42.3882	40.0932	58.5482	64.6471	58.7656	45.7233	52.4584	28.7638	27.0309
BraC07g001160.1	38.9547	28.1106	136.176	114.232	22.338	29.6227	66.4097	61.6486	40.8617	44.6129	14.371	15.3599	38.2731	38.5913	33.6008	32.0978	21.898	24.8556
BraC07g031140.1	12.3093	15.6094	136.311	164.789	38.2906	33.6256	135.14	135.783	4.64329	16.4773	26.7169	20.8765	43.28	5.65452	2.93871	3.90728	3.69068	1.8777
BraC09g069920.1	33.5673	60.1772	31.5528	21.8803	13.7942	75.5008	127.467	139.369	15.3816	25.9264	19.91	14.6079	47.3904	50.0114	20.6467	38.1363	39.3685	27.1268
BraC10g013290.1	34.3777	34.7773	79.4955	82.03	37.7114	58.0815	69.7709	58.9155	35.7443	40.5651	24.4446	35.8681	45.4513	31.3088	34.7395	32.3104	37.311	28.4283
BraC03g057270.1	15.6284	12.1997	0.212092	1.57371	11.3188	19.9234	15.7552	17.3598	63.583	82.2171	28.5976	28.9049	72.9495	71.151	91.6813	95.743	100.213	71.9651
BraC08g030180.1	30.6929	105.053	49.3952	61.3242	22.3977	26.3531	45.2501	22.3664	27.8492	41.4171	14.9291	8.49614	74.8447	54.7779	52.026	62.9424	55.8849	44.372
BraC05g049110.1	44.5469	51.8525	26.1779	20.6009	46.3959	46.7403	48.9778	47.394	50.6011	47.498	47.3573	52.455	42.9095	45.3475	48.2762	40.1144	46.2458	46.7428
BraC07g008470.1	37.5932	42.3517	128.468	52.7987	75.9295	135.661	4.08739	3.99066	152.871	23.7386	38.1144	97.9554	0	0	1.63024	1.29029	0.55812	3.15107
BraC07g042610.1	75.7188	40.3535	158.152	104.81	79.541	26.2892	20.5954	24.7697	23.4219	26.5342	30.1816	57.3213	19.6308	11.3465	73.7968	7.67473	7.68735	12.0167
BraC06g047360.1	27.1577	37.6473	54.21	49.7705	37.5734	26.7774	68.7955	79.2644	22.2222	28.6047	43.6204	41.801	37.629	57.3582	43.2382	33.3373	48.7137	61.6283
BraC08g019890.1	107.88	96.0893	13.7446	13.8464	67.7155	118.993	76.4069	78.7175	3.8794	60.512	23.8947	33.7931	25.3983	19.4484	15.018	7.39017	13.1537	22.6839
BraC02g044660.1	16.8042	16.2575	125.914	130.069	28.5771	36.4782	1.98518	9.58673	19.0821	42.3187	19.5926	18.8931	53.0239	45.679	47.2836	54.0954	67.3622	64.9592
BraC09g035610.1	10.7616	6.73412	99.8928	84.1208	58.5882	48.195	88.3221	80.6653	71.2057	63.0661	58.9338	77.0041	9.06529	8.56821	9.18466	6.26978	9.58294	7.52363
BraC04g022970.1	48.5408	66.5033	19.4336	16.2184	49.6968	42.2318	50.2554	49.8429	48.871	53.9811	47.5289	49.5595	49.8859	48.5746	44.1922	35.3265	35.5774	41.4362
BraC03g004810.1	35.1631	57.3568	65.8003	49.3215	69.7687	33.5144	34.783	32.5509	45.6926	64.7546	79.3443	84.1429	20.9705	32.8847	20.9977	14.5548	22.7222	33.3186
BraC08g033040.1	31.5892	22.446	32.859	39.8012	56.0899	30.9727	9.96298	13.3487	47.4901	41.2929	38.9434	45.1857	111.764	112.577	34.1171	27.4316	71.963	29.6791
BraC02g016570.1	65.6989	61.6223	32.4138	20.8624	50.0887	55.9567	45.4192	45.4588	4.07776	2.64565	28.949	27.377	57.5016	72.9939	71.6275	46.9414	60.9747	46.4186
BraC06g014750.1	49.585	68.0246	41.9302	31.7756	66.6909	59.1186	57.1291	59.9585	18.5114	26.4217	48.3154	53.9294	39.4232	36.7779	40.9357	31.7566	28.3759	37.8457
BraC09g001880.1	30.4011	57.9547	41.9052	47.1866	100.814	69.7552	22.6277	29.2966	65.6693	76.0995	74.568	69.9707	8.99567	7.87333	17.1619	13.5148	13.9751	48.0811
BraC04g016300.1	37.2085	21.343	147.711	150.238	41.4877	35.4416	41.0524	35.087	54.2259	60.0101	27.3781	33.8126	28.9051	25.8532	6.57442	7.68599	19.9113	20.9215
BraC07g034540.1	47.776	37.4977	105.682	119.907	39.1613	30.1112	60.7243	56.0464	34.9013	36.1576	17.0546	24.1545	27.5368	26.6965	27.238	29.7177	29.8588	44.5468
BraC01g030020.1	173.019	132.787	41.5128	18.0952	95.7402	171.703	22.1939	18.0861	5.8372	1.65909	12.6283	57.8448	0.357581	0.570941	10.7261	9.41856	2.54684	20.0348
BraC09g058900.1	67.788	50.6982	40.2007	51.9164	64.4732	75.7332	13.1093	9.78347	27.841	30.6787	18.4828	46.9613	45.0827	45.8152	39.6603	29.4406	44.491	92.5596
BraC06g021190.1	35.4189	10.8599	294.505	260.472	13.2706	17.4246	5.72767	9.2101	2.10462	0.225561	6.51777	8.29425	32.6034	20.4239	48.3886	9.14579	10.8898	8.52236
BraC07g012530.1	43.5292	34.9792	61.3153	48.4216	39.3305	43.9048	71.6122	73.3246	36.4903	44.3927	25.8796	33.8525	42.7704	37.6357	38.5582	28.7029	36.4689	51.5052
BraC07g041330.1	54.7149	61.0606	26.9816	27.954	57.3368	42.6213	29.0648	28.1821	54.7672	56.1485	63.6082	80.1153	28.5636	26.9884	40.0536	23.2436	29.7914	61.3766
BraC04g028200.1	49.7818	59.6266	21.7291	23.2986	55.8261	62.6168	31.9397	32.4036	78.5554	81.7076	66.2042	52.2981	34.5819	28.8335	24.7775	30.3681	28.4463	29.1021
BraC03g032820.1	61.2281	53.2132	91.7934	112.907	30.0754	37.9875	41.3204	37.9816	35.8039	43.4463	15.384	13.3596	49.7253	42.4682	19.8315	25.9263	41.9209	36.4972
BraC04g015550.1	18.8877	19.7662	21.1393	14.4788	13.8022	20.3994	142.591	133.312	99.407	58.8561	40.9393	31.0669	58.5345	78.326	0.910748	17.3291	13.1964	7.65473
BraC08g034670.1	45.1126	30.4287	256.223	201.719	46.053	17.6692	5.68179	6.56444	30.6094	5.29147	18.1307	45.8545	7.69286	6.84573	49.5515	1.84353	3.28692	11.9673
BraC08g001500.1	123.018	100.771	46.1893	39.9964	94.2461	68.3812	23.0439	22.5094	12.0482	14.2739	11.8166	15.4561	45.329	45.4574	22.429	26.872	39.2957	39.15
BraC02g033450.1	23.5	27.6024	100.942	96.1268	100.334	31.9193	48.5704	56.4218	38.5443	41.5562	67.8213	34.9604	19.1524	23.0199	12.5001	17.7061	15.3937	34.0256
BraC03g049590.1	47.8752	31.328	0.274301	0.491155	119.738	34.6829	29.4771	50.4661	25.0388	39.9672	21.861	35.7346	33.9789	46.9117	62.0718	52.882	106.941	49.9192
BraC07g021240.1	30.3795	18.7841	88.769	100.516	18.3014	16.0524	22.168	25.5492	16.7803	28.904	17.7235	14.4602	81.2182	74.693	46.9797	43.6443	93.5723	50.8654
BraC03g035410.1	18.5981	23.4192	59.2918	54.2609	35.2972	30.7098	52.5386	56.1858	39.5411	46.9498	32.2808	34.1977	51.0698	54.3517	53.0203	43.7905	52.1513	51.6792
BraC04g023150.1	29.4746	32.7713	3.34724	0.866213	9.31777	14.5388	140.918	95.3507	106.971	58.5987	52.236	61.2828	16.0949	23.2703	77.6966	30.7276	15.2058	20.3982
BraC01g017030.1	54.3232	0.844468	0.550612	0.790081	1.00181	46.4916	50.5438	52.5227	26.9043	39.335	36.6886	30.295	79.0662	83.8497	46.8785	69.1447	89.2284	79.9225
BraC01g017360.1	49.2602	33.5126	68.178	75.1184	25.5598	29.9656	44.7179	51.2122	41.271	46.2185	21.603	26.9162	43.4009	50.1642	29.371	42.9283	54.5292	54.2722
BraC09g007120.1	70.0419	70.2795	17.3358	46.7194	43.1045	87.3659	109.796	85.6045	22.337	28.9033	20.4657	23.6316	22.7257	19.9274	22.4773	21.2673	29.5636	46.1193
BraC03g039120.1	39.503	48.8698	27.3303	15.227	40.8706	4.41131	25.7304	29.62	110.741	74.855	54.6053	66.6444	50.3233	63.9621	51.653	33.088	0.710946	49.4962
BraC09g000130.1	3.47299	2.51716	1.60264	0.685281	1.35095	3.22898	2.84991	3.0963	92.1445	76.1608	64.4698	57.822	57.4611	61.2798	159.646	76.2936	53.6609	68.8352
[truncated: 10,654 more rows]

## Sheet: Table S6
Table S6. The primers of qRT-PCR.
name	ID	Primer sequence
CYP707A3 F	BraC02g034060.1 F	TGACTTTCTTCGCGGCGG
CYP707A3 R	BraC02g034060.1 R	TCGAGGAGGAGCTACGGC
TPS21 F	BraC03g066350.1 F	ACCGCCATGAGCTTGCTT
TPS21 R	BraC03g066350.1 R	TCCAACTGCCCACAAGCA
PAL1 F	BraC04g028280.1 F	GCTATCGCGGCCATAGGG
PAL1 R	BraC04g028280.1 R	AAGCCATCGCGATCTCCG
4CL1 F	BraC05g019190.1 F	TCTCCGAGTTCGCCTCCA
4CL1 R	BraC05g019190.1 R	TTTTGAAAACCGGCGGCG
CHS1 F	BraC10g026540.1 F	CGTCCTTCCGTCAAGCGT
CHS1 R	BraC10g026540.1 R	GACAACGAGAACACGCGC
Actin F	Actin F	GTTGCTATCCAGGCTGTTCT
Actin R	Actin R	AGCGTGAGGAAGAGCATAAC

## Sheet: Table S7
Table S7. The DEGs correlation analysis of darkgreen module（p≥0.9).
Var1	Var2	cor	p_value
BraC08g018400.1	BraC03g019410.1	0.969657	3.28498e-11
BraC08g025090.1	BraC03g019410.1	0.962442	1.76949e-10
BraC05g017150.1	BraC03g019410.1	0.961769	2.03505e-10
BraC07g011740.1	BraC03g019410.1	0.961271	2.25361e-10
BraC01g041500.1	BraC03g019410.1	0.959366	3.28936e-10
BraC01g009020.1	BraC03g066350.1	0.953697	9.18425e-10
BraC03g037510.1	BraC03g019410.1	0.953251	9.90226e-10
BraC10g009400.1	BraC03g019410.1	0.951281	1.3692e-09
BraC08g025100.1	BraC03g019410.1	0.950756	1.4893e-09
BraC02g045440.1	BraC03g066350.1	0.948496	2.11711e-09
BraC03g045910.1	BraC03g066350.1	0.947164	2.58582e-09
BraC01g041500.1	BraC03g066350.1	0.946131	3.00921e-09
BraC05g038550.1	BraC03g019410.1	0.94603	3.05382e-09
BraC10g009400.1	BraC03g066350.1	0.943549	4.34027e-09
BraC07g011740.1	BraC03g066350.1	0.940067	6.92879e-09
BraC02g045270.1	BraC03g019410.1	0.939773	7.19933e-09
BraC08g025090.1	BraC03g066350.1	0.93956	7.40043e-09
BraC07g028070.1	BraC03g019410.1	0.936126	1.13887e-08
BraC05g019870.1	BraC07g027070.1	0.935404	1.24324e-08
BraC03g045910.1	BraC03g019410.1	0.933677	1.52685e-08
BraC06g001400.1	BraC03g019410.1	0.932122	1.8288e-08
BraC03g010370.1	BraC03g019410.1	0.931338	1.99977e-08
BraC03g022890.1	BraC03g019410.1	0.9313	2.00835e-08
BraC07g038640.1	BraC03g066350.1	0.929944	2.33806e-08
BraC03g011790.1	BraC03g019410.1	0.929134	2.55658e-08
BraC09g005260.1	BraC07g027070.1	0.929096	2.56729e-08
BraC06g001400.1	BraC03g066350.1	0.926914	3.24905e-08
BraC01g003710.1	BraC09g066370.1	0.926389	3.43477e-08
BraC05g017150.1	BraC03g066350.1	0.926386	3.43565e-08
BraC02g045270.1	BraC03g066350.1	0.925973	3.58827e-08
BraC02g045440.1	BraC03g019410.1	0.925495	3.77228e-08
BraC03g022890.1	BraC03g066350.1	0.925256	3.86705e-08
BraC01g009020.1	BraC03g019410.1	0.925002	3.97007e-08
BraC07g030040.1	BraC03g019410.1	0.921841	5.46806e-08
BraC09g058390.1	BraC03g019410.1	0.921188	5.832e-08
BraC09g045200.1	BraC07g027070.1	0.920762	6.08064e-08
BraC05g007750.1	BraC10g015390.1	0.9207	6.11771e-08
BraC09g001080.1	BraC03g019410.1	0.9206	6.17776e-08
BraC04g030280.1	BraC10g015390.1	0.919902	6.61105e-08
BraC03g037510.1	BraC03g066350.1	0.919901	6.6114e-08
BraC08g018400.1	BraC03g066350.1	0.918834	7.32454e-08
BraC07g038560.1	BraC03g019410.1	0.917558	8.26471e-08
BraC07g041200.1	BraC03g019410.1	0.917429	8.36496e-08
BraC05g007540.1	BraC03g066350.1	0.916637	9.00602e-08
BraC07g026880.1	BraC03g019410.1	0.916191	9.38538e-08
BraC09g041970.1	BraC07g027070.1	0.915836	9.6964e-08
BraC08g016740.1	BraC03g019410.1	0.915593	9.91475e-08
BraC02g047040.1	BraC09g066370.1	0.914636	1.08179e-07
BraC09g022580.1	BraC07g027070.1	0.91105	1.48623e-07
BraC01g006260.1	BraC03g019410.1	0.909303	1.72662e-07
BraC06g014360.1	BraC03g019410.1	0.908487	1.85001e-07
BraC07g038560.1	BraC09g066370.1	0.908118	1.90832e-07
BraC09g006000.1	BraC07g027070.1	0.907628	1.98805e-07
BraC07g024740.1	BraC03g019410.1	0.907328	2.03825e-07
BraC09g071970.1	BraC03g066350.1	0.907168	2.06561e-07
BraC07g028070.1	BraC03g066350.1	0.90691	2.11028e-07
BraC07g026100.1	BraC03g019410.1	0.905057	2.45588e-07
BraC09g071970.1	BraC03g019410.1	0.903998	2.67455e-07
BraC08g029210.1	BraC03g019410.1	0.900594	3.49544e-07
BraC05g038550.1	BraC03g066350.1	0.900358	3.55974e-07
